# Supplementary material for: Unveiling pathogens and contaminants: refining metagenomics for clinical diagnostics
Source: Front Microbiol. 2026 Apr 2;17:1786985. doi: 10.3389/fmicb.2026.1786985 (PMC13083213; doi:10.3389/fmicb.2026.1786985)
Supplement: Supplementary file 1 [file Data_Sheet_1.csv]

	Family	NCBI Taxonomy ID	Prevalence (%)	Mean CPM	Median CPM	Interquantile Range of CPM
1	Phyllobacteriaceae	69277	100	432388.58	751497.11	759605.52
132	Burkholderiaceae	119060	100	194185.63	12106.92	421145.37
2	Rhizobiaceae	82115	94.44	76952.26	98547.93	136880.93
72	Enterobacteriaceae	543	100	60796.41	14035.66	86863.93
81	Pseudomonadaceae	135621	100	27131.91	3871.8	13280.64
131	Alcaligenaceae	506	100	19315.01	1503.57	37016.02
270	Micrococcaceae	1268	100	15185.65	2671.39	9129.65
84	Moraxellaceae	468	100	12067.22	1496.35	17366.39
35	Sphingomonadaceae	41297	100	12021.87	3739.14	2699.48
287	Propionibacteriaceae	31957	100	9446.73	2991.79	15928.26
407	Hominidae	9604	100	7344.82	3784.96	4853.06
4	Brucellaceae	118882	100	6408.53	8037.14	9728.14
263	Corynebacteriaceae	1653	100	5430.18	1639.5	5650.56
33	Paracoccaceae	31989	100	5276.87	2229.14	1298.33
85	Shewanellaceae	267890	100	5006.87	433.55	8063.07
3	Bartonellaceae	772	94.44	4810.56	6728.72	7770.76
271	Microbacteriaceae	85023	100	4406.91	774.89	6419.38
286	Streptomycetaceae	2062	100	4179.97	2247.89	902.08
171	Hymenobacteraceae	1853232	94.44	4150.39	66.13	293.86
93	Lysobacteraceae	32033	100	3698.99	967.99	3242.46
5	Nitrobacteraceae	41294	100	3696.62	2949.02	4136.75
133	Comamonadaceae	80864	100	3613.91	1219.93	4113.71
326	Clostridiaceae	31979	94.44	3252.55	166.08	319.06
273	Dermacoccaceae	145357	94.44	3108.57	41.95	1066.65
157	Weeksellaceae	2762318	100	2721.1	472.15	1601.12
424	Malasseziaceae	742845	100	2719.03	770.23	4887.6
288	Nocardioidaceae	85015	100	2453.15	268.28	1575.73
321	Streptococcaceae	1300	100	2089.63	460.23	1833.16
313	Staphylococcaceae	90964	100	2063.37	1033.31	2035.24
11	Methylobacteriaceae	119045	100	1927.05	1888.58	824.84
408	Aspergillaceae	1131492	100	1489.33	269.39	1077.23
134	Oxalobacteraceae	75682	100	1480.29	741.41	1907.36
312	Bacillaceae	186817	100	1473.1	850.93	1227.75
8	Stappiaceae	2821832	88.89	1230.06	955.14	2210.61
265	Nocardiaceae	85025	100	1190.45	414.41	1400.53
10	Devosiaceae	2831106	94.44	1172.81	943.25	1733.43
12	Xanthobacteraceae	335928	100	1083.04	922.2	1597.59
135	Sphaerotilaceae	2975441	100	1050.1	373.91	1435.85
92	Vibrionaceae	641	100	1022.31	537.63	691.2
212	Desulfovibrionaceae	194924	100	1010.17	86.82	2107.13
419	Mycosphaerellaceae	93133	100	922.13	119.69	661.46
53	Caulobacteraceae	76892	100	898.24	952.3	365.35
264	Mycobacteriaceae	1762	94.44	867.71	428.79	591.39
7	Pleomorphomonadaceae	2843308	94.44	862.17	931.89	807.05
34	Roseobacteraceae	2854170	94.44	792.57	596.59	1212.86
74	Yersiniaceae	1903411	100	776.72	316.55	711.5
14	Aurantimonadaceae	255475	88.89	775.03	752.82	1324.98
322	Lactobacillaceae	33958	100	769.21	324.09	1293.47
138	Neisseriaceae	481	100	764.53	427.5	1272.34
277	Kytococcaceae	2805426	100	695.63	176.32	960.61
431	Thalassiosiraceae	29202	100	649.62	114.22	1177.46
276	Dermabacteraceae	85020	100	638.18	207.81	809.89
350	Peptoniphilaceae	1570339	100	629.04	128.6	840.62
95	Halomonadaceae	28256	100	622.26	407.94	628.63
118	Pasteurellaceae	712	100	619.54	200.87	593.48
17	Boseaceae	2831100	94.44	608.6	350.77	958.46
158	Flavobacteriaceae	49546	100	581.01	230.14	545.71
296	Actinomycetaceae	2049	100	560.22	169.39	616.55
269	Lawsonellaceae	2805586	100	552.49	179.61	314.63
340	Lachnospiraceae	186803	100	551.83	133.87	439
6	Beijerinckiaceae	45404	88.89	544.17	529.98	741.06
73	Morganellaceae	1903414	100	544.08	309.74	466.93
75	Erwiniaceae	1903409	100	543.07	316.59	618.87
403	Fusobacteriaceae	203492	100	536.61	59.4	986.27
36	Erythrobacteraceae	335929	100	519.37	364.54	156.02
274	Brevibacteriaceae	85019	94.44	517.77	45.11	417.7
291	Pseudonocardiaceae	2070	94.44	491.69	398.38	222.53
162	Bacteroidaceae	815	100	470.04	65.73	793.28
9	Hyphomicrobiaceae	45401	94.44	463.62	618	638.19
163	Prevotellaceae	171552	100	451.8	97.9	308.52
146	Nitrosomonadaceae	206379	88.89	433.8	40.22	55.59
43	Azospirillaceae	2829815	100	394.52	333.51	288.47
13	Cohaesibacteraceae	655351	72.22	387.77	587.14	695.45
56	Acetobacteraceae	433	100	387.47	390.27	312.93
104	Aeromonadaceae	84642	100	363.2	212.67	338.69
314	Paenibacillaceae	186822	94.44	355.53	269.73	232.94
456	Gaopeijiaceae	3381668	61.11	350.89	0.21	10.9
400	Deinococcaceae	183710	100	337.37	199.91	331.23
428	Strophariaceae	40562	88.89	335.17	89.19	318.74
411	Nectriaceae	110618	94.44	325.64	50.03	269.53
413	Hypocreaceae	5129	88.89	324.06	15	46.68
148	Methylophilaceae	32011	94.44	320.68	27.22	362.68
57	Roseomonadaceae	3385906	100	317.88	297.77	146.91
272	Intrasporangiaceae	85021	94.44	317.05	124.74	509.95
186	Gemmatimonadaceae	219687	88.89	313.16	18.42	22.73
327	Oscillospiraceae	216572	94.44	303.02	93.74	176.14
18	Ahrensiaceae	2829814	83.33	294.62	304.05	509.88
429	Marasmiaceae	654128	88.89	291.23	51.13	417.8
76	Pectobacteriaceae	1903410	100	290.56	298.47	168.78
94	Rhodanobacteraceae	1775411	94.44	273.91	241.8	174.06
292	Micromonosporaceae	28056	94.44	270.72	273.47	210.95
305	Rubrobacteraceae	84997	83.33	268.31	18.08	21.08
427	Cryptococcaceae	1884633	100	267.69	154.33	267.58
181	Sphingobacteriaceae	84566	100	260.18	36.26	322.14
192	Isosphaeraceae	1763524	83.33	258.6	6.89	20.58
278	Ornithinimicrobiaceae	2805590	94.44	258.18	22.27	112.11
377	Leptolyngbyaceae	1890438	100	251.46	55.22	188.43
39	Anaplasmataceae	942	88.89	249.72	210.65	250.73
476	Ceratobasidiaceae	5250	88.89	249.3	37.27	120.38
180	Chitinophagaceae	563835	100	248.97	51.61	358.39
290	Bifidobacteriaceae	31953	100	241.71	145.2	167.72
432	Phaeodactylaceae	38749	100	231.37	44.02	342.27
446	Thermococcaceae	2259	94.44	229.03	12.26	455.5
196	Opitutaceae	134623	88.89	227.44	54.84	35.38
409	Trichocomaceae	28568	94.44	225.57	12.77	94.2
435	Plasmodiidae	1639119	94.44	225.22	10.69	148.4
438	Cryptomonadaceae	2896	100	221.18	24.7	378.71
16	Parvibaculaceae	2813035	83.33	215.88	285.67	222.32
19	Methylocystaceae	31993	77.78	211.57	207.59	308.52
353	Veillonellaceae	31977	94.44	208.93	15.01	242.32
266	Gordoniaceae	85026	100	206.33	95	227.58
44	Rhodospirillaceae	41295	88.89	202.91	193.34	71.93
461	Geodermatophilaceae	85030	94.44	190.94	68.58	295.79
477	Pleosporaceae	28556	94.44	189.68	40.5	298.49
106	Chromatiaceae	1046	100	188.28	81.19	214.48
410	Onygenaceae	33184	94.44	184.11	7.35	47.06
275	Cellulomonadaceae	85016	94.44	182.39	61.51	89.8
164	Porphyromonadaceae	171551	100	175.31	22.12	227.19
310	Iamiaceae	633392	94.44	173.06	12.93	221.85
96	Oceanospirillaceae	135620	94.44	172.52	74.94	181.69
86	Pseudoalteromonadaceae	267888	94.44	170.02	110.44	232.52
323	Enterococcaceae	81852	94.44	168.5	31.43	75.75
469	Gemellaceae	539738	83.33	165.84	25.91	174.08
190	Planctomycetaceae	126	94.44	164.57	47.05	96.23
325	Carnobacteriaceae	186828	100	161.1	34.68	300.97
365	Calotrichaceae	2661849	100	157.87	25.78	99.58
136	Sutterellaceae	995019	100	151.36	21.43	143.7
358	Metamycoplasmataceae	2895623	94.44	145.86	166.06	125.87
235	Pseudobdellovibrionaceae	213483	100	145.49	81.99	172.8
247	Nitrospiraceae	189779	94.44	143.36	48.21	70.27
370	Sirenicapillariaceae	2934961	94.44	142.67	10.14	202.06
372	Synechococcaceae	1890426	100	135.64	66.72	161.65
324	Aerococcaceae	186827	94.44	131.84	29.57	91.39
139	Chromobacteriaceae	1499392	88.89	128.03	93.18	79.06
293	Streptosporangiaceae	2004	100	127.82	121.61	163.9
113	Methylococcaceae	403	94.44	125.23	121.48	81.83
45	Thalassobaculaceae	2844864	72.22	124.11	89.96	240.31
364	Nostocaceae	1162	94.44	123.97	69.28	73.25
166	Tannerellaceae	2005525	94.44	123.23	23.82	255.08
421	Debaryomycetaceae	766764	94.44	122.77	16.8	95.91
40	Rickettsiaceae	775	94.44	122.33	121.86	127.19
448	Retroviridae	11632	94.44	121.32	13.62	266.25
21	Phreatobacteraceae	2843305	77.78	119.46	117.28	139.21
360	Acholeplasmataceae	2146	94.44	119.07	25.32	96.16
120	Legionellaceae	444	83.33	118.01	25.63	175.76
54	Temperatibacteraceae	1549128	72.22	116.75	79.53	122
167	Rikenellaceae	171550	88.89	115.24	15.2	53.14
119	Coxiellaceae	118968	88.89	115.02	16.93	167.66
262	Dictyoglomaceae	203488	55.56	114.37	0.25	3.05
15	Salaquimonadaceae	3149307	61.11	114.36	115.18	149.4
439	Geminigeraceae	589343	94.44	113.16	6.58	147.6
78	Hafniaceae	1903412	100	106.4	49.34	105.8
250	Bryobacteraceae	1962910	61.11	105.99	0.8	38.73
142	Zoogloeaceae	2008794	94.44	103.62	95.47	57.69
404	Leptotrichiaceae	1129771	88.89	100.69	4.77	100.5
245	Polyangiaceae	49	94.44	100.4	40.8	99.99
141	Aquaspirillaceae	2897176	88.89	99.93	14.74	68.76
345	Thermoanaerobacteraceae	186814	88.89	99.37	4.99	150.31
249	Acidobacteriaceae	204434	94.44	98.15	56.1	25.35
294	Thermomonosporaceae	2012	94.44	97.87	74.86	67.95
336	Peptostreptococcaceae	186804	88.89	97.72	36.03	72.11
64	Hyphomonadaceae	69657	83.33	97.02	139.35	118.75
418	Sclerotiniaceae	28983	83.33	96.35	10.7	95.44
60	Maricaulaceae	2800061	77.78	95.72	113.78	151.28
356	Erysipelotrichaceae	128827	83.33	94.07	1.69	100.34
198	Verrucomicrobiaceae	203557	88.89	92.82	33.09	99.09
140	Chitinibacteraceae	2897177	88.89	92.11	34.34	40.16
229	Helicobacteraceae	72293	88.89	89.03	71.73	61.55
100	Piscirickettsiaceae	135616	88.89	88.35	86.11	70.94
426	Trichosporonaceae	1759442	94.44	87.79	16.51	116.77
430	Pucciniaceae	5262	94.44	87.73	19.76	63.52
143	Azonexaceae	2008795	94.44	87.66	44.72	78.92
193	Phycisphaeraceae	666507	72.22	87.37	4.18	6.98
458	Vicinamibacteraceae	2211325	61.11	87.09	0.58	31.4
65	Geminicoccaceae	2066434	77.78	86.15	79.98	125.04
46	Thalassospiraceae	2844866	66.67	86.07	64.45	158.26
230	Campylobacteraceae	72294	100	86	39.39	21.3
227	Thermospiraceae	3024225	77.78	83.89	11.39	14.77
255	Sphaerobacteraceae	85002	61.11	83.74	6.68	11.61
318	Anoxybacillaceae	3120669	94.44	83	39.84	46.95
222	Treponemataceae	2845253	83.33	81.47	64.86	73.44
150	Gallionellaceae	90627	83.33	81.37	12.53	32.68
420	Saccharomycetaceae	4893	88.89	78.3	11.3	90.82
25	Chelatococcaceae	2036754	61.11	76.84	73.98	134.56
23	Amorphaceae	2685818	72.22	75.95	112.61	122.22
101	Thiotrichaceae	135617	88.89	74.44	70.8	50.45
471	Aphanizomenonaceae	1892259	61.11	73.51	0.71	34.59
144	Rhodocyclaceae	75787	88.89	73.32	39.35	78.18
58	Acidocellaceae	3385905	83.33	73.22	34.73	84.47
77	Bruguierivoracaceae	2812006	94.44	73.02	40.85	24.1
62	Holosporaceae	44746	77.78	72.2	78.65	101.98
465	Jatrophihabitantaceae	2805416	66.67	70.83	0.99	82.91
453	Cyclobacteriaceae	563798	72.22	69.6	1.1	51.69
283	Dermatophilaceae	85018	83.33	68.98	5.73	57.67
302	Atopobiaceae	1643824	83.33	68.31	44.14	48.64
194	Tepidisphaeraceae	1771355	94.44	68.07	6.36	46.12
354	Acidaminococcaceae	909930	83.33	67.87	2.42	15.28
31	Kaistiaceae	2831111	72.22	65.43	48.86	116.01
490	Podosporaceae	2609812	72.22	64.73	0.92	27.38
412	Cordycipitaceae	474943	77.78	64.63	4.15	30
66	Parvularculaceae	255474	77.78	64.49	69.6	58.69
242	Pendulisporaceae	3375061	88.89	62.76	19.24	67.4
68	Candidatus Pelagibacteraceae	1655514	77.78	62.6	23.02	15.75
437	Trypanosomatidae	5654	100	62.51	40.57	58.52
48	Kiloniellaceae	597359	72.22	62.18	28.48	29.62
191	Gemmataceae	1914233	94.44	61.96	29.38	35.08
165	Dysgonomonadaceae	2005520	94.44	61.93	8.52	103.89
115	Cellvibrionaceae	1706371	83.33	61.6	71.93	52.88
478	Didymellaceae	683158	83.33	61.58	10.77	92.47
22	Salinarimonadaceae	2137278	83.33	61.47	53.48	73.29
382	Chroococcidiopsidaceae	1890528	88.89	60.69	14.51	55.93
24	Lichenihabitantaceae	2723775	61.11	60.63	58.57	102.74
231	Sulfurimonadaceae	2771471	83.33	60.12	18.23	66.31
479	Glomerellaceae	681950	94.44	59.65	10.98	38.88
175	Spirosomataceae	2896860	94.44	58.97	18.32	27.93
433	Peronosporaceae	4777	72.22	58.62	1.05	34.6
387	Anaerolineaceae	292628	88.89	57.64	7.94	109.24
369	Oscillatoriaceae	1892254	94.44	57.03	14.26	70.77
20	Blastochloridaceae	2831090	66.67	56.34	44.68	69.89
375	Acaryochloridaceae	1890429	77.78	56.33	4.61	10.88
187	Candidatus Brocadiaceae	1127830	66.67	56.27	10.9	93.44
306	Conexibacteraceae	320583	88.89	55.68	21.02	25.06
304	Eggerthellaceae	1643826	83.33	55.67	17.5	15.9
338	Anaerovoracaceae	3030910	55.56	55.55	0.86	22.85
239	Anaeromyxobacteraceae	1524215	88.89	55.45	19.53	14.28
241	Archangiaceae	39	88.89	55.22	59.37	50.7
425	Ustilaginaceae	5268	88.89	54.93	8.46	45.34
385	Chamaesiphonaceae	1890431	88.89	54.79	3.13	67.72
462	Candidatus Nanopelagicaceae	2162846	72.22	54.5	1.96	23.87
315	Caryophanaceae	186818	88.89	54.44	31.17	39.48
83	Marinobacteraceae	2887365	83.33	54.37	49.4	66.25
147	Sulfuricellaceae	2772226	88.89	53.44	28.04	48.38
414	Clavicipitaceae	34397	83.33	52.57	6.62	49.51
267	Dietziaceae	85029	88.89	52.25	14.33	111.45
145	Fluviibacteraceae	2808923	83.33	52.22	2.63	66.2
102	Francisellaceae	34064	88.89	51.94	25.5	22.1
114	Methylothermaceae	1486721	61.11	51.88	1.31	2.62
298	Frankiaceae	74712	72.22	51.55	6.58	44.58
121	Acidiferrobacteraceae	1692041	94.44	51.47	19.07	63.06
178	Flectobacillaceae	3141701	55.56	51.1	0.71	73.16
89	Psychromonadaceae	267894	77.78	50.96	12.59	11.86
351	Selenomonadaceae	1843491	77.78	50.8	13.24	40.01
440	Haloarculaceae	1963268	77.78	50.48	36.92	59.34
149	Sterolibacteriaceae	2008793	83.33	49.38	14.27	52.29
26	Methylopilaceae	3149309	72.22	49.31	57.31	63.62
188	Pirellulaceae	2691357	77.78	49.04	34.49	43.86
174	Cytophagaceae	89373	88.89	48.06	18.33	55.46
317	Listeriaceae	186820	72.22	46.98	19.36	37.09
422	Metschnikowiaceae	27319	61.11	46.46	0.77	23.28
443	Haloferacaceae	1644056	77.78	45.92	29.03	46.19
368	Microcoleaceae	1892252	88.89	45.9	11.95	47.02
224	Spirochaetaceae	137	72.22	45.18	2.24	11.49
361	Mycoplasmataceae	2092	88.89	45.01	7.88	84.08
225	Sphaerochaetaceae	2791015	72.22	44.88	1.51	10.87
240	Myxococcaceae	31	66.67	44.11	14.17	53.72
295	Nocardiopsidaceae	83676	83.33	43.75	25.14	53.8
128	Candidatus Comchoanobacteraceae	2975285	83.33	43	4.93	9.87
41	Candidatus Midichloriaceae	1328881	77.78	42.91	38.34	54.81
303	Coriobacteriaceae	84107	88.89	42.73	13.01	20.51
124	Nevskiaceae	568386	88.89	42.57	22.63	27.92
108	Ectothiorhodospiraceae	72276	77.78	42.55	33.26	29.8
330	Butyricicoccaceae	3085642	72.22	41.72	8.41	14.36
27	Terrirubraceae	3142785	66.67	41.38	41.94	68.92
279	Promicromonosporaceae	85017	83.33	41.11	27.93	30.74
215	Thermodesulfobacteriaceae	188711	83.33	40.72	25.41	52.91
459	Labilitrichaceae	1524216	72.22	40.4	3.44	68.33
251	Thermotomaculaceae	2562244	77.78	40.16	5.32	32.22
202	Chlamydiaceae	809	94.44	40.08	9.91	39.7
475	Candidatus Saccharimonadaceae	2171986	61.11	39.16	0.41	62.95
289	Kribbellaceae	2726069	83.33	38.65	35.24	44.56
390	Dehalococcoidaceae	1202464	77.78	38.64	3.29	7.63
116	Microbulbiferaceae	1706373	83.33	37.85	39.29	55.35
32	Ancalomicrobiaceae	2172021	72.22	37.72	33.92	59.32
416	Sordariaceae	5148	83.33	37.52	1.6	40.27
179	Lewinellaceae	1937960	66.67	36.91	28.13	35.33
207	Geobacteraceae	213422	72.22	36.76	41.21	43.74
297	Nakamurellaceae	85031	88.89	36.7	22.18	44.11
47	Novispirillaceae	3031145	72.22	36.25	39.52	56.71
244	Sandaracinaceae	1055686	83.33	36.21	11.45	9.34
388	Roseiflexaceae	1508635	83.33	35.56	3.89	11.54
88	Alteromonadaceae	72275	83.33	35.51	25.8	34.61
51	Stellaceae	2844601	72.22	35.19	32.42	48.32
29	Coralliovaceae	3228937	72.22	35.12	37.93	54.6
228	Leptospiraceae	170	94.44	35.06	13.6	44.45
307	Baekduiaceae	2600303	72.22	35.05	17.27	25.8
52	Dongiaceae	3031144	72.22	34.87	41.18	58.22
401	Thermaceae	188786	88.89	34.61	2.96	80.36
236	Bacteriovoracaceae	263369	88.89	34.42	10.6	38.61
37	Sphingosinicellaceae	2820280	66.67	34.1	32.99	51.1
441	Natrialbaceae	1644061	88.89	33.69	25.77	45.61
316	Alicyclobacillaceae	186823	77.78	33.56	34.87	25.61
213	Desulfohalobiaceae	213117	55.56	32.88	1.29	3.87
434	Sarcocystidae	5809	88.89	32.3	20.93	15.4
232	Sulfurospirillaceae	2932623	77.78	31.62	8.43	10.02
28	Rhodoligotrophaceae	3149308	66.67	31.57	42.97	55.93
30	Alsobacteraceae	2792775	66.67	30.73	38.59	48.43
415	Ophiocordycipitaceae	474942	83.33	30.2	6.58	36.13
63	Candidatus Paracaedibacteraceae	1777752	61.11	30	29.85	54.36
362	Spiroplasmataceae	2131	88.89	29.98	6.91	40.85
466	Ilumatobacteraceae	2448023	72.22	29.87	1.42	43.7
331	Peptococcaceae	186807	83.33	28.92	17.51	28.36
117	Halieaceae	1706372	77.78	28.83	12.6	27.61
252	Holophagaceae	574976	66.67	28.42	14.09	27.96
436	Babesiidae	32594	83.33	28.39	3.17	44.92
159	Blattabacteriaceae	39782	83.33	28.17	7.02	57.45
126	Thiohalobacteraceae	3085110	66.67	28.17	6.74	14.34
208	Desulfobacteraceae	213119	66.67	28.07	35.11	45.68
98	Alcanivoracaceae	224372	77.78	27.95	22.73	23.68
123	Cardiobacteriaceae	868	94.44	27.86	8.24	42.13
472	Microcystaceae	1890449	50	27.82	0.09	35.59
359	Mycoplasmoidaceae	2790998	77.78	27.77	7.98	12.33
483	Magnetospirillaceae	3036766	61.11	27.2	2.76	3.83
473	Candidatus Chloroheliaceae	3139177	55.56	26.78	1.22	4.09
329	Aristaeellaceae	3046368	77.78	26.66	8.59	24.42
153	Ferrovaceae	1442156	77.78	25.74	3.28	13.82
200	Fontisphaeraceae	3050006	77.78	25.67	2.18	10.41
69	Emcibacteraceae	2066491	72.22	24.74	32.23	35.87
206	Desulfuromonadaceae	213421	72.22	24.67	2.66	3.21
371	Geminocystaceae	2815910	83.33	23.94	5.23	40.97
214	Desulfomicrobiaceae	213116	66.67	23.59	2.96	7.71
280	Demequinaceae	1042322	72.22	22.85	4.46	11.01
285	Bogoriellaceae	145358	83.33	22.73	7.85	31.55
486	Sedimentisphaeraceae	2483367	55.56	22.64	0.11	0.96
460	Arcobacteraceae	2808963	50	22.53	0.14	32.55
203	Waddliaceae	92714	50	22.47	0.54	33.48
185	Candidatus Cloacimonadaceae	3039865	72.22	21.46	19.7	29.37
467	Capillimicrobiaceae	2976758	55.56	21.17	0.3	11.16
97	Endozoicomonadaceae	2066474	72.22	20.88	14.32	16.88
423	Pichiaceae	1156497	72.22	20.87	1.04	24.46
223	Borreliaceae	1643685	72.22	20.73	18.66	25.96
105	Succinivibrionaceae	83763	83.33	19.89	6.71	9.28
480	Chaetomiaceae	35718	66.67	19.81	1.86	17.16
352	Sporomusaceae	1843490	83.33	19.7	16.22	18.87
211	Desulfosarcinaceae	3031624	61.11	19.68	1.18	3.95
402	Synergistaceae	649777	66.67	19.08	0.56	2.85
357	Geochordaceae	3366852	66.67	19.02	2.6	4.1
253	Acanthopleuribacteraceae	533207	61.11	18.67	1.49	3.27
328	Desulfitobacteriaceae	2937909	77.78	18.61	17.41	15.07
156	Acidithiobacillaceae	225058	72.22	18.61	11.3	22.16
127	Orbaceae	1240483	77.78	18.38	5.01	9.61
256	Aquificaceae	64898	77.78	18.28	11.61	14.67
397	Petrotogaceae	1643949	61.11	18.21	17.98	29.12
210	Desulfatibacillaceae	3031627	61.11	18.09	18.78	34.47
355	Coprobacillaceae	2810280	77.78	18.08	2.49	8.53
234	Sulfurovaceae	2771472	55.56	18.05	2.66	6.37
87	Idiomarinaceae	267893	77.78	18	10.62	26.08
61	Robiginitomaculaceae	2800062	66.67	17.84	18.06	26.59
107	Halothiobacillaceae	255526	77.78	17.76	20.93	14.05
281	Ruaniaceae	1331736	83.33	17.73	15.96	23.48
218	Desulfocapsaceae	2886822	61.11	17.61	3.27	15.79
111	Sedimenticolaceae	3067276	72.22	17.57	3.32	8.55
254	Thermomicrobiaceae	189777	61.11	17.39	15.42	27.35
379	Gloeobacteraceae	1890422	66.67	17.21	2.66	8.6
468	Acutalibacteraceae	3082771	66.67	16.56	2.71	7.31
463	Kineosporiaceae	83778	83.33	16.52	3.43	16.02
130	Steroidobacteraceae	2689614	88.89	16.38	2.45	22.83
238	Silvanigrellaceae	2024974	77.78	16.17	14.69	16.86
395	Chthonomonadaceae	1077264	83.33	16.07	1.42	33.91
189	Lacipirellulaceae	2691359	72.22	15.95	9.74	10.66
335	Maliibacteriaceae	3047432	61.11	15.73	2.17	3.1
381	Pseudanabaenaceae	1890436	94.44	15.62	10.8	11.51
122	Ignatzschineriaceae	3018589	77.78	15.54	8.98	8.96
205	Geoalkalibacteraceae	3031665	61.11	15.5	8.62	18.79
55	Kordiimonadaceae	1331809	55.56	15.26	10.36	16.48
394	Fimbriimonadaceae	1663426	72.22	15.08	2.59	8.97
80	Gallaecimonadaceae	3120698	50	14.54	1.08	4.62
383	Hyellaceae	1890500	55.56	14.41	0.39	1.33
219	Syntrophobacteraceae	213465	66.67	14.34	12.67	22.03
38	Zymomonadaceae	2844881	72.22	14.22	7.99	10.68
378	Gloeomargaritaceae	1955043	72.22	14.17	0.91	16.36
268	Tsukamurellaceae	85028	61.11	14.04	10.27	25.78
343	Moorellaceae	3039168	61.11	13.7	19.7	24.34
243	Kofleriaceae	224464	77.78	13.48	10.3	19.73
137	Casimicrobiaceae	2705999	77.78	13.22	7.67	10.78
332	Proteinivoraceae	1491775	66.67	13.03	12.65	20.78
50	Magnetovibrionaceae	3031143	55.56	13.01	18.88	21.55
90	Colwelliaceae	267889	77.78	12.71	12.3	13.68
177	Fulvivirgaceae	2762286	61.11	12.68	1.87	3.7
67	Candidatus Puniceispirillaceae	3119833	61.11	12.66	7.78	17.35
182	Chlorobiaceae	191412	61.11	12.61	14.15	21.78
320	Thermoactinomycetaceae	186824	50	12.42	0.08	6.48
399	Kosmotogaceae	1643948	66.67	12.37	5.14	12.63
309	Miltoncostaeaceae	2843199	55.56	12.33	0.16	0.98
457	Candidatus Korobacteraceae	3121618	66.67	12.31	0.68	8.46
151	Thiobacillaceae	2008790	66.67	12.14	0.76	3
49	Terasakiellaceae	2813951	55.56	11.84	4.81	16.36
333	Symbiobacteriaceae	543349	66.67	11.72	2.22	4.03
344	Thermoanaerobacterales Family IV. Incertae Sedis	543372	83.33	11.63	6.15	9.34
334	Eubacteriaceae	186806	61.11	11.49	2.66	12.46
125	Salinisphaeraceae	742031	72.22	11.42	7.28	13.29
374	Geitlerinemataceae	3079752	61.11	11.39	3.22	9
284	Beutenbergiaceae	125316	66.67	11.23	3.35	7.14
168	Prolixibacteraceae	1471398	72.22	11.15	7.68	10.16
455	Saprospiraceae	89374	72.22	11.06	6.62	13.23
260	Nitrospinaceae	407032	66.67	10.97	9.55	13.67
367	Chlorogloeopsidaceae	1892261	55.56	10.84	0.32	1.87
373	Prochlorococcaceae	2881426	55.56	10.75	1.11	5.48
184	Salinibacteraceae	1853225	66.67	10.7	6.41	9.42
221	Desulfarculaceae	453228	77.78	10.68	7.76	15.08
393	Capsulimonadaceae	2494208	66.67	10.41	10.04	13.95
129	Thiohalomonadaceae	3084969	55.56	10.32	1.79	5.04
474	Tepidiformaceae	2682227	55.56	10.32	0.44	1.08
417	Pyriculariaceae	2528436	66.67	10.09	4.75	8.37
447	Methanobacteriaceae	2159	50	9.97	0.08	1.84
342	Natranaerofabaceae	2807496	77.78	9.86	2.65	6.49
204	Tichowtungiaceae	2907186	61.11	9.85	2.35	4.03
170	Marinilabiliaceae	558415	50	9.84	0.05	1.31
389	Phototrophicaceae	2922432	61.11	9.78	6.87	14.53
449	Spongiibacteraceae	1706375	61.11	9.73	0.89	8.52
155	Hydrogenophilaceae	206349	77.78	9.57	2.47	13.71
384	Coleofasciculaceae	1892251	55.56	9.39	0.46	0.98
451	Muribaculaceae	2005473	50	9.34	0.37	1.93
237	Halobacteriovoraceae	1652132	66.67	9.25	1.42	7.27
59	Elioraeaceae	2690195	61.11	9.25	6.64	13.82
172	Persicobacteraceae	1853234	61.11	9.18	10.58	13.71
154	Mariprofundaceae	580372	61.11	9.03	5.38	10.29
152	Usitatibacteraceae	2803844	83.33	9.01	4.09	12.6
454	Amoebophilaceae	1501348	61.11	8.84	0.28	10.43
176	Flammeovirgaceae	200667	50	8.83	0.07	1.22
300	Catenulisporaceae	414877	66.67	8.68	4.63	10.95
233	Hydrogenimonadaceae	292630	61.11	8.62	4.04	17
392	Ktedonosporobacteraceae	2692416	61.11	8.6	1.97	5.7
386	Caldilineaceae	475964	66.67	8.58	7.75	13.29
217	Desulfobulbaceae	213121	61.11	8.56	3.63	13.32
199	Akkermansiaceae	1647988	66.67	8.55	4.75	11.18
337	Natronincolaceae	3118656	77.78	8.54	4.45	4.82
99	Saccharospirillaceae	255527	72.22	8.36	4.47	9.27
220	Desulfomonilaceae	3031658	66.67	8.29	5.74	10.65
380	Anthocerotibacteraceae	3079741	61.11	8.18	6.95	11.89
216	Candidatus Desulfofervidaceae	1902584	55.56	8.15	6.93	16.48
109	Granulosicoccaceae	449719	72.22	8.12	7.52	12.81
70	Minwuiaceae	2493628	55.56	8	10.41	13.49
366	Tolypothrichaceae	119859	61.11	7.82	4.16	5.51
308	Paraconexibacteraceae	2758916	61.11	7.6	3.18	10.7
489	Chloroflexaceae	1106	61.11	7.6	2.21	4.37
71	Sneathiellaceae	510685	50	7.4	0.54	2.18
82	Pseudohongiellaceae	3085095	55.56	7.25	3.07	12.78
442	Haladaptataceae	3064797	55.56	7.13	4.98	14
452	Odoribacteraceae	1853231	55.56	6.98	0.12	1.3
282	Sanguibacteraceae	145360	61.11	6.41	1.35	3.77
349	Tepidimicrobiaceae	2992719	61.11	6.35	4.1	13.18
396	Vulcanimicrobiaceae	2829291	61.11	6.34	3.1	5.27
246	Nannocystaceae	224463	61.11	6.27	4.26	6.78
160	Owenweeksiaceae	3024551	55.56	6.13	0.87	6.83
406	Bradymonadaceae	1779135	50	6.01	1.05	12.43
248	Dissulfurispiraceae	2811505	61.11	5.9	6.18	8.8
197	Coraliomargaritaceae	3056371	55.56	5.77	3.59	10.29
257	Hydrogenothermaceae	224027	77.78	5.4	0.85	5.82
363	Candidatus Izemoplasmataceae	2975520	61.11	5.38	2.13	5.17
391	Candidatus Promineifilaceae	3085097	50	5.15	1.38	6.48
445	Methanocellaceae	570265	55.56	5.11	1.59	10.1
464	Jiangellaceae	1217100	55.56	5.03	1.11	2.15
209	Desulfosudaceae	2904715	50	5	0.69	5.33
183	Balneolaceae	1813606	55.56	4.96	3.22	7.56
405	Candidatus Bipolaricaulaceae	3121609	55.56	4.85	3.26	8.28
470	Tissierellaceae	1737406	50	4.8	0.5	1.41
487	Vulgatibacteraceae	1524213	50	4.7	0.53	3.61
348	Halanaerobiaceae	972	66.67	4.66	2.52	4.42
450	Woeseiaceae	1738654	50	4.66	0.69	2.71
259	Chrysiogenaceae	189770	55.56	4.63	2.78	6.15
110	Thioalkalibacteraceae	2035710	61.11	4.58	2.43	8.07
258	Desulfurobacteriaceae	558314	55.56	4.5	3.67	7.04
42	Candidatus Deianiraeaceae	2603433	66.67	4.49	2.61	4.23
319	Sporolactobacillaceae	186821	61.11	4.43	1.99	3.74
103	Fastidiosibacteraceae	2056687	55.56	4.4	3.05	8.14
226	Brachyspiraceae	143786	55.56	4.36	1	4.71
91	Ferrimonadaceae	267892	61.11	4.33	2.66	8.01
482	Glomeraceae	36751	50	4.25	0.09	0.66
491	Halobacteriaceae	2236	50	4.17	0.38	2.01
485	Rhodothermaceae	563843	50	4.15	0.38	6.15
261	Calditerrivibrionaceae	2945021	61.11	3.75	1.08	2.1
169	Marinifilaceae	1573805	50	3.54	1.08	6.58
347	Halobacteroidaceae	53434	61.11	3.47	1.66	3.09
398	Thermotogaceae	188709	61.11	3.47	3.09	3.89
195	Anaerohalosphaeraceae	2690158	55.56	3.44	1.15	2.34
346	Tepidanaerobacteraceae	2770092	61.11	3.21	0.64	4.11
201	Methylacidiphilaceae	717964	50	3.05	0.38	2.51
444	Natronoarchaeaceae	2976354	50	2.97	0.53	5.84
484	Hahellaceae	224379	50	2.82	0.69	3.92
481	Fibrobacteraceae	204431	55.56	2.6	0.73	1.13
299	Glycomycetaceae	85034	55.56	2.49	1.27	3.11
79	Budviciaceae	1903416	55.56	2.47	1.1	5.35
301	Actinopolysporaceae	622451	55.56	2.47	0.5	1.09
339	Thermotaleaceae	3118657	50	2.44	0.35	3.64
341	Vallitaleaceae	2603322	50	2.37	0.67	3.39
112	Wenzhouxiangellaceae	1676141	50	2.34	0.27	1.07
493	Clostridiales Family XVII. Incertae Sedis	539000	50	2.31	0.51	2
488	Euzebyaceae	908622	50	2.23	0.53	2.47
376	Thermosynechococcaceae	2881378	50	2.18	1.04	4.23
161	Sanyastnellaceae	3228945	61.11	1.99	0.9	1.54
492	Atribacteraceae	2847776	50	1.85	0.18	0.69
173	Marivirgaceae	2762301	50	1.27	0.36	1.01
311	Egicoccaceae	1755824	50	0.54	0.14	0.64
