# Supplementary material for: Unveiling pathogens and contaminants: refining metagenomics for clinical diagnostics
Source: Front Microbiol. 2026 Apr 2;17:1786985. doi: 10.3389/fmicb.2026.1786985 (PMC13083213; doi:10.3389/fmicb.2026.1786985)
Supplement: Supplementary file 2 [file Data_Sheet_2.csv]

	Genus	NCBI Taxonomy ID	Prevalence (%)	Mean CPM	Median CPM	Interquantile Range of CPM
1	Phyllobacterium	28100	100	434929.23	746526.62	770279.24
504	Burkholderia	32008	100	166363.15	7837.61	360049.24
7	Rhizobium	379	94.44	50429.85	59259.31	74283.06
311	Escherichia	561	100	40490.29	4817.07	34218.42
493	Alcaligenes	507	100	18907.37	774.93	39799.55
360	Pseudomonas	286	100	16802.39	3018.45	4813.42
773	Micrococcus	1269	100	13736.17	1327.76	6938.39
824	Cutibacterium	1912216	100	11400.18	3053.41	22247.96
184	Sphingomonas	13687	100	10633.93	1176.37	3583.25
372	Moraxella	475	100	10615.59	671.47	9709.87
1031	Homo	9605	100	9350.71	4009.78	4866.26
2	Mesorhizobium	68287	100	9274.51	5730.84	15776.96
760	Corynebacterium	1716	100	7134.13	1714.06	8339.69
375	Shewanella	22	100	6549.39	424.87	10470.74
8	Agrobacterium	357	94.44	5987.4	3995.71	8830.98
505	Paraburkholderia	1822464	100	5699.98	670.65	3090.06
25	Brucella	234	94.44	5369.42	6881.77	7553.24
820	Streptomyces	1883	100	5279.84	2253.02	1724.73
24	Bartonella	773	94.44	5029.86	7022.5	8094.1
631	Hymenobacter	89966	94.44	4934.07	58.44	373.26
313	Klebsiella	570	100	4387.74	819.7	5542.77
104	Paracoccus	265	100	4386.07	1423.31	1334.62
931	Clostridium	1485	94.44	3998.63	156.5	473.44
803	Dermacoccus	57495	94.44	3632.29	36.12	793.07
392	Stenotrophomonas	40323	100	3599.01	399.15	2688.91
371	Acinetobacter	469	100	3562.66	946.63	5815.3
1050	Malassezia	55193	100	3556.69	1069.3	5395.38
780	Leifsonia	110932	100	3374.6	61.97	529.18
507	Ralstonia	48736	100	2802.12	193.59	5655.5
13	Sinorhizobium	28105	83.33	2749.99	3200.4	4161.71
832	Nocardioides	1839	94.44	2680.26	171.63	1125.93
916	Streptococcus	1301	100	2654.81	456.9	2566.51
28	Bradyrhizobium	374	88.89	2614.58	2192.81	2815.17
314	Enterobacter	547	100	2607.29	480.91	3817.1
904	Staphylococcus	1279	100	2567.49	844.63	2950.2
602	Cloacibacterium	501783	100	2049.24	231.49	836.19
506	Cupriavidus	106589	94.44	1751.32	363.39	893.95
16	Shinella	323620	94.44	1713.62	1082.06	2636.75
312	Salmonella	590	100	1681.82	1354.88	1601.98
772	Kocuria	57493	100	1672.76	298.4	1805.53
58	Methylobacterium	407	100	1495.12	927.12	1094.33
765	Rhodococcus	1827	100	1283.85	199.22	1828.5
14	Ensifer	106591	83.33	1283.38	756.64	2089.19
779	Microbacterium	33882	100	1236.34	338.63	1612.49
1033	Penicillium	5073	100	1073.96	130.55	427.09
386	Vibrio	662	100	1026.11	428.13	289.14
692	Nitratidesulfovibrio	2802295	77.78	1001.68	31.34	2047.46
4	Nitratireductor	245876	94.44	926.11	766.79	1778.72
808	Kytococcus	57499	100	909.73	228.76	1272.57
52	Devosia	46913	94.44	908.32	657.54	1096.22
1059	Thalassiosira	35127	100	873.99	119.32	1628.59
3	Aminobacter	31988	83.33	872	769.14	1707.33
38	Pleomorphomonas	261933	94.44	855.39	875.88	739.68
518	Acidovorax	12916	100	842.87	111.87	934.45
9	Neorhizobium	1525371	94.44	829.54	444.78	1387.98
183	Sphingobium	165695	100	770.58	748.53	756.25
890	Bacillus	1386	100	766.96	605.34	306.37
806	Brachybacterium	43668	100	757.98	253.14	1135.02
361	Stutzerimonas	2901164	94.44	736.41	187.14	960.93
771	Lawsonella	1847725	100	705.79	247.08	451.47
391	Xanthomonas	338	100	670.17	324.64	301.65
1024	Fusobacterium	848	100	667.08	44.24	1325.91
804	Brevibacterium	1696	94.44	663.74	45.89	555.56
84	Bosea	85413	94.44	650.56	393.88	962.05
10	Pararhizobium	1612611	72.22	640.3	380.48	1195.73
494	Achromobacter	222	100	638.26	443.2	158.12
406	Halomonas	2745	100	625.19	204.7	714.17
763	Mycobacteroides	670516	94.44	612.84	26.17	330.61
338	Serratia	613	100	604.62	234.81	473.48
15	Liberibacter	34019	88.89	588.13	449.74	489.15
622	Bacteroides	816	100	549.87	63.25	966.21
253	Brevundimonas	41275	100	547.24	569.82	216.31
1086	Mycoavidus	1810868	72.22	530.3	3.73	32.33
522	Delftia	80865	100	498.12	69.2	1184.45
588	Nitrosospira	35798	72.22	497.02	15.6	26.68
1111	Gaopeijia	3381669	61.11	492.08	0.22	15.61
1044	Zymoseptoria	1047167	100	489.61	22.38	410.31
544	Roseateles	93681	94.44	479.09	198.76	600.09
1032	Aspergillus	5052	100	458.56	99.7	379.03
517	Comamonas	283	100	451.16	168.72	497.71
189	Hankyongella	1763827	66.67	450.24	13.16	16.33
1036	Fusarium	5506	94.44	446.86	63.39	296.4
564	Neisseria	482	100	440.37	316.47	768.67
1083	Wifcevirus	2733141	100	438.76	33.2	931.61
61	Ancylobacter	99	77.78	436.17	296.05	804.12
40	Pannonibacter	227873	66.67	431.55	243.19	909.76
1056	Psilocybe	71950	88.89	426.65	129.56	461.37
1022	Deinococcus	1298	100	425.75	253.3	471.15
919	Lactobacillus	1578	100	423.67	111.11	369.09
560	Candidatus Nasuia	1301080	88.89	422.09	433.23	451.85
531	Massilia	149698	100	420.58	137.11	304.66
27	Pseudochrobactrum	354349	61.11	404.85	343.01	683.81
68	Cohaesibacter	655352	72.22	404.39	607.31	724.89
554	Tepidimonas	114248	100	402.92	108.81	389.94
29	Afipia	1033	83.33	402.53	270.46	635.15
603	Chryseobacterium	59732	94.44	400.46	50.76	385.49
432	Aeromonas	642	94.44	394.29	193.45	393.5
609	Flavobacterium	237	100	393.45	75.62	484.48
515	Variovorax	34072	100	392.76	404	177.07
778	Rothia	32207	100	392.63	164.77	452.91
969	Anaerococcus	165779	94.44	392.52	16.04	672.66
315	Citrobacter	544	100	392.05	105.47	606.54
474	Haemophilus	724	100	382.54	82.47	309.9
511	Robbsia	2038280	94.44	381.38	35.03	73.36
1057	Marasmius	34448	88.89	377.21	60.87	547.24
867	Actinomyces	1654	94.44	376.79	54.47	300.39
510	Polynucleobacter	44013	100	372.32	80.73	414.82
69	Aureimonas	414371	88.89	358.79	378.82	566.42
882	Rubrobacter	42255	83.33	357.59	18.83	24.89
59	Microvirga	186650	88.89	355.46	294.72	385.66
345	Pantoea	53335	100	351.64	207.36	357.34
1038	Trichoderma	5543	88.89	347.85	15.71	69.74
495	Bordetella	517	100	345.38	233.01	252.11
17	Hoeflea	274591	72.22	340.44	308.57	589.62
891	Heyndrickxia	2837504	88.89	338.03	82.5	249.7
828	Microlunatus	29404	100	336.75	53.53	293.75
30	Rhodopseudomonas	1073	94.44	329.28	191.14	344.63
624	Prevotella	838	94.44	322.53	44.88	410.92
70	Martelella	293088	66.67	321.12	223.84	631.56
316	Shigella	620	100	320.17	118.48	399.13
999	Leptolyngbya	47251	100	320.1	76.74	205.49
34	Methylocapsa	184923	72.22	320.02	165.72	296.91
1164	Rhizoctonia	1322061	88.89	318.38	45.39	177.42
905	Paenibacillus	44249	94.44	310.63	249.55	211.22
1060	Phaeodactylum	2849	100	308.87	45.97	480.5
1082	Thermococcus	2263	94.44	308.55	12.79	668.12
1065	Plasmodium	5820	94.44	308.53	13.96	194.05
810	Ornithinimicrobium	125287	88.89	307.34	13.86	164.48
333	Morganella	581	94.44	301.73	55.4	387.89
1069	Cryptomonas	3030	100	301.25	25.88	488.95
229	Azospirillum	191	100	298.11	284.42	275.01
278	Roseomonas	125216	94.44	297.53	281.03	157.24
1034	Talaromyces	5094	94.44	297.19	13.28	127.05
42	Labrenzia	478070	66.67	289.75	184.34	560.13
12	Allorhizobium	78526	83.33	287.93	125.26	211.53
185	Novosphingobium	165696	94.44	284	227.88	190.37
797	Janibacter	53457	94.44	273.27	54.82	554.85
547	Caldimonas	196013	100	273.03	39.16	335.55
1045	Cercospora	29002	72.22	264.87	6.42	268.21
768	Gordonia	2053	100	263.57	98.81	281.17
516	Hydrogenophaga	47420	94.44	256.55	98.4	293.95
954	Blautia	572511	83.33	253.57	9.46	83.04
630	Pontibacter	323449	88.89	250.04	15.91	28.92
46	Hyphomicrobium	81	88.89	248.45	351.13	344.91
774	Arthrobacter	1663	100	248.15	192.09	211.42
1055	Kwoniella	490731	100	247.34	115.59	191.96
802	Yimella	908935	66.67	247.2	9.76	575.83
1035	Coccidioides	5500	94.44	243.12	7.65	57.86
625	Porphyromonas	836	100	242.8	25.12	307.16
387	Photobacterium	657	100	240.45	133.91	350.83
26	Ochrobactrum	528	61.11	228.64	142.07	359.63
256	Asticcacaulis	76890	94.44	225.53	79.11	131.93
188	Parasphingopyxis	1234545	61.11	224.54	8.63	11.8
1152	Gemella	1378	83.33	218.79	34.93	229.04
975	Veillonella	29465	94.44	213.59	12.66	256.85
836	Bifidobacterium	1678	100	211.87	129.11	132.52
762	Mycolicibacterium	1866885	94.44	211.78	180.21	91.39
970	Finegoldia	150022	94.44	210.65	48.24	395.17
987	Calothrix	1186	100	206.71	33.26	147.37
927	Enterococcus	1350	94.44	205.05	24.52	93.36
509	Caballeronia	1827195	88.89	204.28	110.27	133.35
536	Herbaspirillum	963	100	201.24	114.71	201.94
18	Georhizobium	2661800	55.56	197.89	221.39	386.46
992	Limnospira	2596745	94.44	197.32	10.53	267.22
838	Amycolatopsis	1813	94.44	195.78	199.31	109.94
60	Methylorubrum	2282523	94.44	194.92	120.78	238.89
346	Erwinia	551	100	191.34	107.66	197.89
351	Pectobacterium	122277	100	188.59	116.42	126.49
805	Cellulomonas	1707	88.89	183.9	42.85	129.64
6	Aquibium	2911176	61.11	183.14	129.06	346.85
395	Pseudoxanthomonas	83618	83.33	180.59	31.33	45.64
186	Sphingopyxis	165697	94.44	179.49	160.36	187.96
995	Synechococcus	1129	100	177.77	68.79	254.15
766	Nocardia	1817	94.44	176.15	164.18	168.62
20	Gellertiella	2040486	72.22	169.94	97.71	341.74
43	Roseibium	150830	72.22	169.67	137.33	266.5
1085	Gammaretrovirus	153135	94.44	167.56	14.23	351.88
833	Aeromicrobium	2040	83.33	166.77	22.29	44.25
645	Sphingobacterium	28453	88.89	166.46	4.49	213.76
761	Mycobacterium	1763	94.44	165.82	152.18	138.41
64	Labrys	204476	72.22	165.75	137.48	297.76
339	Yersinia	629	100	165.7	55.42	272.32
401	Dyella	231454	94.44	162.9	113.5	109.55
1107	Segatella	2974251	83.33	162.73	2.79	38.58
537	Janthinobacterium	29580	94.44	160.78	106.03	227.19
759	Dictyoglomus	13	55.56	160.04	0.26	3.16
1090	Limnohabitans	665874	94.44	159.83	14.65	267.96
31	Tardiphaga	1395974	77.78	159.46	99.7	261.76
63	Xanthobacter	279	66.67	156.04	119.97	334.78
721	Bdellovibrio	958	94.44	154	71.78	260.18
1070	Guillardia	55528	94.44	153.82	6.84	193.02
214	Wolbachia	953	88.89	153.3	144.14	120.27
521	Diaphorobacter	238749	94.44	152.18	76.67	200.16
839	Pseudonocardia	1847	88.89	151.13	31.2	59.08
1225	Citricoccus	169133	66.67	151.13	2.47	16.91
1166	Alternaria	5598	94.44	149.93	27.02	232.83
850	Micromonospora	1873	94.44	148.66	183.3	141.79
5	Chelativorans	449972	55.56	148.34	158.89	275.54
182	Rhodobacter	1060	88.89	148.1	77.71	57.94
868	Schaalia	2529408	100	146.38	46.84	198.07
1155	Peptoniphilus	162289	72.22	146.03	8.63	72.78
508	Pandoraea	93217	88.89	143.79	104.76	145.08
747	Paludibaculum	1649475	61.11	143.39	0.83	54.74
86	Roseitalea	1915401	72.22	143.27	116.18	180.2
11	Pseudorhizobium	1903858	88.89	143.04	94.82	176.01
44	Breoghania	1406135	72.22	142.63	137.41	248.24
73	Enhydrobacter	212791	77.78	141.52	81.56	163.84
693	Desulfovibrio	872	83.33	141.52	41.04	233.08
89	Methylocystis	133	77.78	140.35	141.6	254.43
540	Undibacterium	401469	100	139.55	24.17	154.7
255	Caulobacter	75	94.44	138.44	135.7	149.1
19	Peteryoungia	2853332	61.11	137.74	130.01	257.45
979	Mycoplasmopsis	2767358	83.33	137.42	151.79	155.59
36	Methylovirgula	1156568	77.78	136.55	115.46	164.7
350	Dickeya	204037	94.44	136.51	107.12	40.64
533	Pseudoduganella	1522432	94.44	135.54	93.58	152.89
53	Pelagibacterium	1082930	66.67	134.85	161.55	242.94
982	Candidatus Phytoplasma	33926	88.89	134.41	14.86	65.82
1116	Singulisphaera	466152	55.56	134.31	0.84	3.13
497	Orrella	1921582	94.44	133.72	35.89	101.75
740	Nitrospira	1234	83.33	133.33	10.96	63.13
628	Alistipes	239759	88.89	131.74	15.82	73.76
782	Curtobacterium	2034	100	130.59	36.5	139.02
377	Pseudoalteromonas	53246	88.89	130.37	18.81	51.77
1043	Botrytis	33196	83.33	130.15	11.15	139.03
1027	Leptotrichia	32067	83.33	129.68	2.75	103.66
92	Phreatobacter	1632780	77.78	128.82	124.62	131.9
41	Stappia	152161	66.67	128.3	162.01	218.66
525	Ottowia	219181	100	128.13	32.21	101.2
356	Edwardsiella	635	100	127.92	26.75	142.58
549	Sphaerotilus	34102	94.44	125.34	6	113.83
1093	Sutterella	40544	77.78	124.9	3.74	54.74
347	Buchnera	32199	83.33	124.83	12.88	195.42
922	Lactiplantibacillus	2767842	94.44	123.42	24.87	101.82
262	Acetobacter	434	100	122.42	96.22	84.24
1113	Luteitalea	2004797	61.11	121.57	0.6	45.33
149	Sulfitobacter	60136	88.89	120.14	89.91	171.49
78	Salaquimonas	2712688	61.11	119.07	119.82	155.98
627	Parabacteroides	375288	83.33	118.91	17.76	275.81
242	Thalassobaculum	526215	61.11	116.67	69.39	237.1
1058	Puccinia	5296	94.44	116.32	20.57	82.03
921	Limosilactobacillus	2742598	88.89	115.93	14.06	149.19
711	Thermospira	3024226	77.78	114.13	11.85	14.17
258	Gimibacter	3058346	61.11	113.62	47.52	123.73
417	Marinomonas	28253	88.89	113.55	24.07	175.07
481	Legionella	445	77.78	113.15	24.19	121.84
1049	Yamadazyma	766765	61.11	111.85	0.67	66.2
393	Lysobacter	68	94.44	110.88	95.67	69.27
752	Sphaerobacter	2056	61.11	110.76	6.98	12.02
1095	Methylotenera	359407	50	110.09	0.02	89.12
714	Campylobacter	194	100	109.84	43.68	41.29
986	Nostoc	1177	94.44	109.44	73.65	84.43
335	Proteus	583	94.44	107.94	59.06	112.46
523	Ramlibacter	174951	77.78	107.91	20.04	69.68
555	Aquabacterium	92793	100	104.8	31.35	103.18
336	Xenorhabdus	626	100	103.13	33.84	129.45
80	Anderseniella	444432	83.33	103.03	78.38	54.17
47	Rhodoplanes	29407	77.78	102.38	67.14	102
62	Pseudolabrys	556257	77.78	101.25	126.13	143.04
445	Rheinheimera	67575	94.44	100.58	19.02	118.37
899	Caldifermentibacillus	3034001	61.11	100.57	0.52	14.57
713	Helicobacter	209	88.89	100.26	74.18	63.63
1088	Candidatus Vallotia	2018044	50	99.86	2.27	105.87
1140	Jatrophihabitans	1434010	66.67	99.21	1.03	107.16
888	Iamia	467975	94.44	97.91	10.91	48.92
75	Nordella	169055	77.78	97.86	96.9	134.29
1165	Fulvia	2897311	66.67	97.83	1.17	33.94
254	Phenylobacterium	20	88.89	97.54	89.99	66.25
373	Psychrobacter	497	94.44	97.35	21.84	81.82
39	Hartmannibacter	1572860	66.67	97.1	58.89	102.46
825	Tessaracoccus	72763	94.44	96.81	39.94	30.89
821	Kitasatospora	2063	94.44	95.84	91.12	79.36
707	Treponema	157	83.33	95.79	67.46	91.39
929	Aerococcus	1375	66.67	95.62	5.97	36.35
21	Aliirhizobium	3070965	55.56	95.61	71.67	184.01
1087	Mycetohabitans	2571159	88.89	95.14	21.03	67.64
355	Sodalis	84565	94.44	94.5	43.23	34.62
299	Tistrella	171436	77.78	94.03	83.8	126.58
1089	Oligella	90243	66.67	90.18	1.92	41.3
556	Thiomonas	32012	100	89.71	28.68	99.42
1037	Akanthomyces	150366	77.78	89.5	4.34	43.31
502	Taylorella	29574	61.11	89.43	0.66	93.42
654	Gemmatirosa	1706036	72.22	89.29	3.31	4.45
513	Lautropia	47670	94.44	87.74	4.05	111.14
1243	Podospora	5144	72.22	87.74	0.95	29.98
783	Agromyces	33877	83.33	87.28	28.16	45.25
668	Humisphaera	2807511	94.44	87.18	6.62	55.27
652	Pseudogemmatithrix	3237678	61.11	86.01	4.42	9.56
930	Dolosigranulum	29393	55.56	85.79	0.84	14.56
642	Chitinophaga	79328	83.33	85.15	16.85	14.67
734	Pendulispora	3375062	88.89	84.39	22.23	95.53
496	Pigmentiphaga	152267	94.44	83.96	41.29	51.86
1168	Ascochyta	5453	83.33	83.74	11.3	124.81
589	Nitrosomonas	914	88.89	83.38	21.84	58.24
512	Trinickia	2571160	88.89	83.26	9.49	81.21
304	Candidatus Pelagibacter	198251	77.78	82.45	23.93	14.64
937	Ruminococcus	1263	83.33	82.27	3.93	45.76
837	Gardnerella	2701	83.33	82.25	10.74	97.02
230	Skermanella	204447	88.89	82.05	75.31	36.69
397	Thermomonas	141948	83.33	81.52	23.08	30.67
96	Chelatococcus	28209	61.11	81.51	76.6	143.71
248	Aestuariispira	1647175	72.22	81.46	29.46	29.57
545	Piscinibacter	1114981	83.33	81.17	33.01	44.48
94	Acuticoccus	1904377	72.22	80.66	116.82	126.25
1004	Chroococcidiopsis	54298	88.89	80.5	15.15	78.12
244	Thalassospira	168934	61.11	80.25	52.38	162.29
614	Capnocytophaga	1016	88.89	79.44	15.47	87.22
1122	Friedmanniella	53387	72.22	79.32	1.16	45.18
977	Phascolarctobacterium	33024	72.22	79.21	1.82	2.9
334	Arsenophonus	637	88.89	79.04	43.28	115.17
90	Methylosinus	425	72.22	78.45	55.16	142.29
296	Hyphomonas	85	77.78	78.45	99.99	105.86
543	Candidatus Zinderia	884214	66.67	78.05	0.92	53.7
1170	Colletotrichum	5455	94.44	78.04	14.84	57.12
519	Rhodoferax	28065	94.44	77.93	69.15	74.47
998	Acaryochloris	155977	77.78	77.68	4.79	13.92
1136	Blastococcus	38501	88.89	77.2	5.02	95.07
332	Providencia	586	88.89	77.18	82.79	31.07
479	Coxiella	776	77.78	77.12	12.49	91.98
22	Ciceribacter	1648508	66.67	75.84	47.79	148.85
527	Brachymonas	28219	88.89	75.69	5.77	125.23
67	Aquabacter	45402	77.78	75.6	43.08	42.96
1061	Bremia	4778	72.22	75.09	1.09	39.4
795	Leucobacter	55968	88.89	74.37	22.66	99.8
727	Anaeromyxobacter	161492	88.89	73.43	20.28	25.41
858	Nonomuraea	83681	83.33	73.43	77.79	85.39
1007	Chamaesiphon	217161	88.89	73.28	3.24	92.46
883	Conexibacter	191494	88.89	73.07	21.92	27.99
646	Pedobacter	84567	88.89	72.95	5.55	156.43
1054	Cryptococcus	5206	83.33	72.36	5.69	91.6
151	Roseovarius	74030	77.78	72.32	46.03	120.09
534	Duganella	75654	83.33	72.13	29.87	30.65
461	Methylomarinovum	1486720	61.11	72.11	1.36	2.73
660	Planctomyces	118	61.11	71.61	3.63	9.51
376	Psychrosphaera	907197	66.67	71.29	37.64	79.33
587	Fluviibacter	2808942	83.33	70.75	2.75	89.79
236	Pararhodospirillum	1612157	88.89	70.68	25.26	42.3
468	Candidatus Palibaumannia	198346	88.89	70.26	31.51	76.02
769	Dietzia	37914	88.89	70.25	14.92	146
777	Pseudarthrobacter	1742993	77.78	69.95	29.07	53.45
640	Aquirufa	2676247	55.56	69.92	0.73	98.76
1256	Elizabethkingia	308865	72.22	69.85	1.04	83.22
88	Oceaniradius	2679892	66.67	69.37	44.56	146.76
102	Kaistia	166953	72.22	68.87	50.61	119.29
520	Polaromonas	52972	83.33	68.51	31.81	37.36
1052	Vanrija	1851468	88.89	68.19	15.9	68.39
93	Salinarimonas	690086	83.33	68.17	55.64	75.49
215	Neorickettsia	33993	66.67	68	25.41	59.8
1180	Sediminibacterium	504481	61.11	67.07	0.66	93.47
551	Aquincola	391952	94.44	66.97	17.84	115.62
428	Thiothrix	1030	83.33	66.6	57.34	66.31
370	Marinobacter	2742	83.33	66.19	51.12	66.73
382	Psychromonas	67572	77.78	65.91	13.67	14.03
550	Rubrivivax	28067	83.33	64.72	4.89	123.15
32	Nitrobacter	911	61.11	64.6	42.39	124.19
156	Leisingera	191028	66.67	63.97	29.02	123.76
320	Cronobacter	413496	88.89	63.75	47.04	51.68
95	Lichenihabitans	2723776	61.11	63.68	62.33	106.25
37	Methylocella	120652	77.78	63.56	64.39	110.59
923	Leuconostoc	1243	88.89	63.02	9.67	113.6
106	Pseudooceanicola	1679449	66.67	63.01	68.93	111.59
87	Oricola	1594166	55.56	62.79	44.51	128.73
914	Anoxybacillus	150247	72.22	62.32	2.02	31.13
1051	Sporisorium	63265	83.33	62.31	3.44	52.03
220	Rickettsia	780	72.22	62.15	45.48	70.16
623	Phocaeicola	909656	72.22	61.87	1.13	69.45
199	Erythrobacter	1041	77.78	61.71	66.17	100.79
561	Candidatus Kinetoplastibacterium	33055	83.33	61.67	7.35	34.16
983	Mycoplasma	2093	88.89	61.02	8.19	113.78
76	Terrihabitans	2874214	66.67	61.01	80.2	92.55
655	Candidatus Kuenenia	380738	66.67	60.66	11.38	118.47
363	Halopseudomonas	2901189	83.33	60.49	61.81	70.31
608	Winogradskyella	286104	77.78	60.37	15.82	28.78
709	Sphaerochaeta	399320	55.56	60.17	0.15	15.46
71	Jiella	1775688	61.11	60.03	52.18	114.16
737	Sorangium	39643	83.33	59.45	28.35	50.96
91	Blastochloris	59282	66.67	59.2	46.73	72.54
429	Francisella	262	83.33	59.13	18.62	30.13
1117	Aquisphaera	1511635	61.11	58.71	2.89	7
566	Vitreoscilla	59	77.78	58.33	4.15	31.06
862	Actinomadura	1988	83.33	57.95	34.52	49.81
1009	Brevefilum	2019482	88.89	57.66	7.56	94.78
261	Komagataeibacter	1434011	66.67	57.53	52.01	109.38
852	Actinoplanes	1865	83.33	57.17	54.87	71.45
490	Candidatus Comchoanobacter	2975286	83.33	56.38	5.15	13.61
842	Saccharopolyspora	1835	83.33	55.66	32.41	39.49
1141	Aquihabitans	1648491	61.11	55.66	0.95	100.5
786	Agrococcus	46352	72.22	55.51	2.99	11.55
1131	Gephyromycinifex	2885697	66.67	55.51	1.15	56.92
581	Thauera	33057	88.89	55.13	32.8	71.5
1119	Labilithrix	1524217	72.22	54.48	3.57	92.74
97	Chenggangzhangella	2041902	72.22	53.93	59.86	67.24
715	Sulfuricurvum	286130	77.78	53.72	4.24	45.81
934	Faecalibacterium	216851	88.89	53.57	26.18	45.27
568	Aquella	2593687	66.67	53.29	1.1	111.92
81	Kaustia	2838250	66.67	53.19	38.58	105.79
917	Lactococcus	1357	77.78	53.19	5.63	91.71
578	Microvirgula	57479	83.33	53.07	9.63	31.12
54	Paradevosia	1573407	61.11	52.98	23.25	104.3
1210	Candidatus Ichthyocystis	2929841	55.56	52.87	0.12	31.06
748	Thermotomaculum	1172428	77.78	52.68	5.55	35.27
903	Neobacillus	2675232	55.56	52.68	0.31	1.08
569	Chromobacterium	535	83.33	52.32	44.67	45.56
667	Phycisphaera	666508	66.67	52.1	2.65	6.2
118	Thioclava	285107	83.33	51.85	36.9	38.74
1179	Algoriphagus	246875	55.56	51.81	0.18	14.55
671	Opitutus	178440	61.11	51.73	3.31	5.78
365	Ectopseudomonas	3236654	72.22	51.57	5.06	17.36
1240	Thermoanaerobacterium	28895	61.11	51.44	0.43	1.88
1258	Actomonas	3138693	50	51.39	0.39	4.96
562	Candidatus Profftella	1381133	77.78	51.14	5.18	60.07
235	Candidatus Endolissoclinum	1263978	72.22	51	20.93	31.5
781	Salinibacterium	235888	77.78	50.51	34	50.24
801	Arsenicicoccus	267408	77.78	50.23	5.4	34.8
399	Luteimonas	83614	83.33	50.01	10.77	34.51
647	Mucilaginibacter	423349	88.89	49.67	25.3	34.59
105	Pikeienuella	2831955	66.67	49.56	32.64	48.32
1108	Proteiniphilum	294702	55.56	49.54	0.14	54.99
881	Eggerthella	84111	77.78	49.38	10.5	26.88
72	Aurantimonas	182269	55.56	48.81	39.01	105.33
952	Emergencia	1926556	50	48.63	0.05	3.02
1120	Raineyella	1911549	72.22	48.37	1.3	4.4
107	Roseicitreum	1209946	66.67	48.06	69.51	78.21
1053	Cutaneotrichosporon	1838142	61.11	47.96	0.21	2.04
117	Gemmobacter	204456	77.78	47.76	37	78.39
425	Piscirickettsia	1237	66.67	47.56	45.35	70.52
873	Nakamurella	53460	88.89	47.37	24.11	67.75
1010	Roseiflexus	120961	83.33	47.3	4.03	17
1137	Candidatus Planktophila	622681	66.67	47.21	0.69	34.78
1154	Granulicatella	117563	61.11	47.03	0.95	49.74
736	Sandaracinus	1055688	83.33	46.8	11.91	12.17
152	Ruegeria	97050	66.67	46.53	35.54	92
1167	Pyrenophora	5027	61.11	46.5	0.5	33.63
1157	Ezakiella	1582879	61.11	46.33	0.22	1.9
680	Chlamydia	810	94.44	46.17	10.27	28.82
55	Youhaiella	1827478	55.56	46.05	27.04	90.32
472	Pasteurella	745	83.33	45.6	4.87	51.84
66	Starkeya	152053	66.67	45.54	30.5	84.47
532	Rugamonas	212744	72.22	45.48	29.94	30.99
158	Phaeobacter	302485	61.11	45.13	24.73	78.22
119	Cereibacter	1653176	83.33	45.12	44.11	48.42
1143	Collinsella	102106	66.67	45.1	0.39	35.01
594	Methylophilus	16	77.78	45.05	7.54	45.13
85	Ahrensia	152180	66.67	44.96	41.45	58.89
201	Altererythrobacter	361177	66.67	44.9	41.83	72.9
785	Rathayibacter	33886	83.33	44.88	18.38	25.16
918	Lacticaseibacillus	2759736	83.33	44.75	9.77	44.83
466	Microbulbifer	48073	83.33	44.61	40.78	55.75
1135	Modestobacter	88138	77.78	44.59	2.22	34.59
98	Terrirubrum	3142786	66.67	44.39	48.91	72.09
933	Ethanoligenens	253238	55.56	44.37	3.25	31.71
674	Luteolibacter	518753	83.33	44.32	17.23	31.61
835	Kribbella	182639	83.33	44.22	45.06	52.53
1013	Dehalococcoides	61434	77.78	44.16	1.28	6.53
56	Mariluticola	3064792	61.11	44.1	25.94	93.89
712	Leptospira	171	94.44	43.83	14.2	64.25
990	Planktothrix	54304	88.89	43.71	11.36	50.74
641	Lewinella	70994	66.67	43.59	29.36	36.98
74	Candidatus Endowatersipora	376743	66.67	43.51	40.62	56.84
635	Spirosoma	107	83.33	43.5	15.88	21.96
35	Beijerinckia	532	61.11	43.45	32.58	51.27
1094	Laribacter	168470	55.56	43.33	1.31	3.73
829	Propionibacterium	1743	72.22	43.32	1.1	70.46
606	Bergeyella	59735	88.89	43.2	3.31	19.04
697	Desulfohalobium	45662	55.56	42.99	1.34	4.01
859	Streptosporangium	2000	66.67	42.93	17.35	46.76
1172	Roseococcus	35812	61.11	42.81	2.33	17.17
739	Leptospirillum	179	72.22	42.6	17.12	35.86
155	Jannaschia	188905	66.67	42.56	34.56	54.28
263	Gluconobacter	441	83.33	42.08	31.13	31.74
1158	Megasphaera	906	66.67	41.86	1.17	17.58
717	Sulfurospirillum	57665	77.78	41.75	8.77	14.06
959	Mediterraneibacter	2316020	72.22	41.72	0.75	38.8
1142	Ilumatobacter	682522	72.22	41.61	1.48	63.41
103	Methyloraptor	3382645	72.22	41.4	38.8	61.73
251	Stella	93	72.22	41.11	35.7	50.4
1106	Epilithonimonas	2782229	66.67	40.97	1.47	33.93
473	Glaesserella	2094023	83.33	40.69	6.72	33.63
984	Spiroplasma	2132	88.89	40.48	7.18	60.43
1253	Oryzomicrobium	1911577	50	40.36	0.05	40.17
565	Snodgrassella	1193515	77.78	40.22	9.66	16.2
206	Tsuneonella	2800686	83.33	39.85	18.96	21.89
282	Acidisoma	512381	66.67	39.55	9.24	24.21
79	Parvibaculum	256616	66.67	39.51	42.23	59.95
1159	Microcystis	1125	50	39.36	0.09	46.86
33	Variibacter	1649510	61.11	39.25	13.52	37.88
675	Verrucomicrobium	2735	83.33	39.22	9.21	35.42
724	Peredibacter	263370	83.33	39.06	7.93	40.38
252	Hypericibacter	2705399	72.22	39	50.41	61.14
973	Selenomonas	970	72.22	39	4.45	8.15
65	Azorhizobium	6	55.56	38.57	30.83	78.84
48	Rhodomicrobium	1068	66.67	38.39	50.72	61.53
618	Blattabacterium	34098	83.33	38.35	7.29	77.87
1132	Winkia	2692118	55.56	38.09	0.53	41.79
571	Aquitalea	407217	77.78	38.05	21.71	29.9
488	Thiohalobacter	1273155	66.67	38.01	6.98	14.96
100	Coralliovum	3228940	72.22	37.91	45.92	56.22
49	Methyloceanibacter	1484898	72.22	37.88	51.17	52.75
546	Inhella	644355	83.33	37.76	11.42	44.8
847	Actinomycetospora	402649	77.78	37.71	4.82	16.29
1066	Babesia	5864	83.33	37.38	3.31	62.12
583	Dechloromonas	73029	72.22	37.26	24.25	36.66
321	Pluralibacter	1330546	77.78	37.18	16.93	35.88
301	Parvularcula	208215	72.22	36.92	23.01	30.12
1145	Subdoligranulum	292632	50	36.92	0.02	15.21
794	Cryobacterium	69578	88.89	36.68	7.6	43.42
1067	Bigelowiella	227085	66.67	36.56	1.09	64.13
775	Glutamicibacter	1742989	66.67	36.36	7.74	30.58
1039	Pochonia	243023	55.56	36.33	0.92	5.82
462	Teredinibacter	2425	83.33	36.29	38.04	24.25
203	Qipengyuania	1855416	66.67	36.07	18.27	72.08
1173	Raoultella	160674	77.78	36.04	19.02	18.25
280	Acidiphilium	522	61.11	35.86	20.17	59.27
1160	Candidatus Chlorohelix	3139173	55.56	35.74	1.26	4.27
677	Fontisphaera	3050007	77.78	35.58	2.26	15.05
433	Tolumonas	43947	72.22	35.56	6.73	12.58
526	Serpentinimonas	2490452	88.89	35.46	22	29.93
1190	Paramagnetospirillum	3031148	61.11	35.33	2.87	4.67
598	Ferrovum	416212	77.78	35.23	3.39	14.48
114	Aliiroseovarius	1658781	61.11	35.2	23.18	38.94
51	Methyloligella	1485594	61.11	35.09	18.77	66.01
405	Rhodanobacter	75309	83.33	34.89	23.23	35.4
538	Collimonas	202907	72.22	34.86	23.19	55.92
1125	Gulosibacter	256818	66.67	34.71	4.97	9.43
187	Rhizorhabdus	1649486	77.78	34.69	24.56	28.24
123	Rhodovulum	34008	72.22	34.44	25.26	42.32
552	Leptothrix	88	66.67	34.43	6.68	16.3
45	Pseudovibrio	258255	72.22	34.34	31.46	38.42
1041	Neurospora	5140	77.78	34.21	1.13	16
817	Dermatophilus	1862	61.11	34.13	1.15	4.13
1068	Leishmania	5658	83.33	34.06	22.3	31.45
863	Thermomonospora	2019	88.89	33.99	18.08	48.49
439	Thiocapsa	1056	83.33	33.69	12.53	26.33
99	Rhodoligotrophos	987053	66.67	33.61	44.53	58.54
884	Baekduia	2600304	72.22	33.57	13.71	19.01
120	Fuscovulum	2818469	66.67	33.46	17.41	53.16
730	Archangium	47	77.78	33.25	23.8	31.83
790	Clavibacter	1573	83.33	33.24	18.29	38.07
935	Acetivibrio	35829	83.33	33.09	16.86	19.11
101	Alsobacter	1502180	66.67	32.6	40	50.13
906	Brevibacillus	55080	88.89	32.57	20.74	27.01
1091	Candidatus Symbiobacter	1436289	50	32.42	0.05	14.63
1263	Rhodococcoides	3259750	55.56	32.26	0.31	2.54
728	Myxococcus	32	61.11	32.25	4.24	19.44
851	Dactylosporangium	35753	72.22	32.16	27.73	50.46
402	Luteibacter	242605	72.22	32.15	36.88	49.79
941	Aristaeella	3046369	77.78	32.13	8.94	24.49
920	Ligilactobacillus	2767887	72.22	31.86	2.36	12.15
636	Dyadobacter	120831	88.89	31.78	10.29	38.87
160	Ketogulonicigenium	92944	66.67	31.69	21.84	50.79
957	Anaerocolumna	1843210	50	31.64	0.14	1.03
1124	Solicola	3024237	55.56	31.36	0.9	7.6
1115	Lacunisphaera	1961799	50	30.92	1.14	4.28
234	Aerophototrophica	2811387	66.67	30.78	28.24	42.38
340	Rahnella	34037	77.78	30.69	17.73	22.49
819	Georgenia	154116	83.33	30.62	8.17	46.08
1153	Exiguobacterium	33986	83.33	30.61	4.73	22.7
932	Caloramator	44258	66.67	30.55	5.38	15
749	Geothrix	44675	66.67	30.37	14.65	29.03
681	Waddlia	71666	50	30.22	0.56	44.34
328	Lelliottia	1330545	61.11	30.15	0.84	1.36
111	Paroceanicella	2683599	55.56	30.14	19.83	53.77
913	Geobacillus	129337	77.78	30.13	12.28	19.61
879	Olsenella	133925	61.11	29.94	0.92	2.05
1250	Limnobacter	131079	66.67	29.92	1.72	32.08
548	Methylibium	316612	72.22	29.72	7.04	16.84
216	Candidatus Mesenet	2883098	72.22	29.65	18.36	44.8
955	Lacrimispora	2719231	72.22	29.4	7.34	16.16
341	Chania	1745211	66.67	29.37	3.28	4.87
121	Polymorphum	991903	66.67	29.34	14.59	43.77
193	Allosphingosinicella	2823232	66.67	29.27	20.89	54.29
593	Methyloradius	2872156	61.11	29.16	3.75	5.08
205	Croceibacterium	2676755	77.78	29.15	19.73	14.42
814	Demequina	577469	72.22	29.14	4.61	11.49
789	Frigoribacterium	96492	83.33	29.04	5.8	38.8
77	Pseudorhodoplanes	1734920	61.11	28.9	14.97	66.04
157	Celeribacter	875170	55.56	28.86	16.06	44.01
1144	Capillimicrobium	2976759	55.56	28.64	0.31	15.83
924	Pediococcus	1253	77.78	28.59	3.43	14.22
529	Vandammella	2919468	77.78	28.51	6.52	14.3
154	Roseivivax	93682	66.67	28.44	26.92	38.87
486	Sinimarinibacterium	1861863	61.11	28.44	4.34	10.73
1096	Sulfuricystis	3050898	50	28.24	0.25	4.84
1156	Aedoeadaptatus	2981628	55.56	28	0.33	32.12
211	Sphingosinicella	335405	61.11	27.85	12.08	42.44
410	Cobetia	204286	77.78	27.76	23.66	33.94
743	Chloracidobacterium	458032	66.67	27.61	4.27	7.71
194	Sphingorhabdus	1434046	72.22	27.55	5.33	15.7
161	Salipiger	263377	61.11	27.36	18.28	52.32
716	Sulfurimonas	202746	83.33	27.28	12.11	17.51
831	Arachnia	2801844	72.22	27.22	8.8	17.72
300	Hyphococcus	2038635	55.56	27.09	26.67	35.67
1246	Entomomonas	2758906	50	26.93	0.07	29.5
1169	Drechmeria	98402	61.11	26.82	1.37	35.01
524	Verminephrobacter	364316	77.78	26.79	10.86	16.45
337	Photorhabdus	29487	77.78	26.77	4.15	6.68
1236	Dermatobacter	3075137	61.11	26.68	0.48	2.57
317	Leclercia	83654	77.78	26.44	25.08	21.03
559	Duodenibacillus	1980697	72.22	26.32	2.26	3.52
457	Methylococcus	413	77.78	26.31	21.69	34.27
892	Cytobacillus	2675230	77.78	26.29	7.5	31.64
949	Clostridioides	1870884	77.78	26.26	4.62	36.95
553	Ideonella	36862	72.22	26.23	16.81	31.48
911	Listeria	1637	72.22	26.16	17.43	26.41
750	Sulfidibacter	2915177	61.11	26.14	1.54	3.39
1204	Thiodictyon	53392	55.56	26.08	0.86	3.09
1212	Ferribacterium	88875	61.11	25.9	1.14	11.66
691	Desulfosarcina	2299	61.11	25.81	1.22	4.12
823	Actinacidiphila	2995702	83.33	25.67	11.47	26.9
976	Dialister	39948	72.22	25.59	1.9	4.28
272	Pararoseomonas	2870712	61.11	25.57	7	14.21
1271	Ustilaginoidea	124426	55.56	25.57	0.39	36.23
1163	Thermus	270	61.11	25.41	0.74	16.43
1121	Propioniciclava	1085622	72.22	25.39	1.09	39.51
421	Endozoicomonas	305899	72.22	25.37	14.89	16.87
870	Mobiluncus	2050	66.67	25.24	1.02	2.17
436	Succinivibrio	83770	83.33	25.18	6.98	11.17
1194	Buttiauxella	82976	50	25.06	0.38	1.78
558	Xylophilus	54066	83.33	24.99	9.6	51.04
109	Yoonia	2211641	55.56	24.96	35.31	45.78
535	Telluria	34069	77.78	24.93	11.06	16.78
411	Vreelandella	3137766	77.78	24.86	15.78	32.02
848	Kutzneria	43356	72.22	24.81	8.47	15.1
150	Roseicyclus	336277	55.56	24.63	28.84	40.54
238	Magnetospirillum	13134	55.56	24.56	12.08	52.17
699	Caldimicrobium	444090	72.22	24.5	3.15	16.4
1114	Nibricoccus	2576890	50	24.49	0.74	3.77
687	Desulforapulum	2904687	66.67	24.23	27.32	40.99
23	Lentilitoribacter	1649463	72.22	24.22	32.09	38.79
480	Rickettsiella	59195	72.22	24.06	2.75	4.95
653	Gemmatimonas	173479	77.78	24.05	7.95	14.39
791	Herbiconiux	881616	77.78	23.68	13.47	30.66
788	Rhodoluna	529883	61.11	23.65	0.91	3.75
841	Lentzea	165301	72.22	23.65	22	32.9
909	Alicyclobacillus	29330	72.22	23.65	22.91	36.5
601	Acidithiobacillus	119977	72.22	23.6	11.73	23.12
482	Sulfurifustis	1692042	77.78	23.38	9.92	14.76
796	Paramicrobacterium	3110364	77.78	23.35	6.61	13.92
965	Thermacetogenium	140458	55.56	23.29	1.85	2.74
908	Planococcus	1372	83.33	23.27	19.72	20.57
1252	Rhizobacter	212743	66.67	23.27	1.15	28.44
379	Alteromonas	226	77.78	23.25	7.98	28.12
501	Paralcaligenes	1148163	83.33	23.24	6.85	14.59
204	Croceicoccus	1295327	61.11	23.23	18.48	47.37
541	Oxalobacter	846	77.78	23.2	4.98	30.69
133	Pseudoroseicyclus	1813601	55.56	23.16	2.34	14
50	Filomicrobium	119044	72.22	23.12	17.9	25.91
723	Pseudobdellovibrio	2862745	61.11	23.11	0.57	2.22
579	Azoarcus	12960	61.11	23.1	16.5	46.12
1148	Anaerostipes	207244	50	22.98	0.02	1.27
651	Candidatus Cloacimonas	456826	72.22	22.88	21.08	30.26
573	Paludibacterium	400060	61.11	22.73	1.99	7.72
128	Haematobacter	366614	66.67	22.59	12.92	26.84
826	Propionimicrobium	203133	66.67	22.51	12.65	18.64
1001	Gloeobacter	33071	66.67	22.41	2.75	8.96
112	Amaricoccus	56999	61.11	22.24	19.09	44.21
616	Polaribacter	52959	66.67	22.2	1.07	3.22
974	Sporomusa	2375	83.33	22.13	18.64	18.65
719	Sulfurovum	265570	55.56	22.08	0.61	2.15
132	Neotabrizicola	2946607	66.67	22.01	15	23.08
134	Frigidibacter	1775705	61.11	21.94	13.52	43.22
247	Haematospirillum	1804663	72.22	21.86	16.77	27.21
492	Steroidobacter	469322	88.89	21.82	2.56	33.65
996	Altericista	2855430	55.56	21.79	0.91	1.8
811	Xylanimonas	186188	77.78	21.78	13.1	19.24
1018	Chthonomonas	1077265	83.33	21.78	1.47	46.14
352	Brenneria	71655	66.67	21.71	12.59	36.94
1138	Kineococcus	33981	83.33	21.62	3.58	18.78
456	Methylomonas	416	66.67	21.59	13.34	36.37
991	Moorena	1155738	72.22	21.43	7	11.63
297	Hirschia	2723	55.56	21.3	21.55	30.32
661	Fuerstiella	1936111	72.22	21.2	5.08	16.11
1103	Cardiobacterium	2717	77.78	21.09	1.28	18.91
225	Candidatus Fokinia	1802983	55.56	20.84	10.46	39.08
450	Thioalkalivibrio	106633	77.78	20.84	8.95	16.05
426	Methylophaga	40222	72.22	20.82	9.82	16.8
195	Sphingomicrobium	1227948	72.22	20.78	12.09	17.63
948	Maliibacterium	3047433	61.11	20.78	2.25	3.23
604	Kaistella	2782231	50	20.76	0.14	1.98
1072	Haloarcula	2237	72.22	20.75	16.38	29.64
698	Desulfomicrobium	898	55.56	20.74	1.3	2.98
412	Kushneria	504090	72.22	20.73	4.36	9.26
446	Halothiobacillus	109262	77.78	20.66	21.77	16.97
592	Methylovorus	81682	72.22	20.61	5.97	13.73
443	Nitrosococcus	1227	61.11	20.54	1.1	1.86
1185	Arcanobacterium	28263	55.56	20.52	0.24	15.53
1206	Aggregatibacter	416916	72.22	20.49	1.53	8.94
427	Thiomicrorhabdus	2039723	72.22	20.43	0.7	16.06
284	Maricaulis	74317	61.11	20.4	18.73	29.07
585	Aromatoleum	551759	77.78	20.34	12.02	16.86
1017	Fimbriimonas	1005038	72.22	20.32	2.7	9.29
1134	Thermobifida	83677	55.56	20.21	0.45	1.25
626	Petrimonas	307628	72.22	20.13	2.79	9.2
1100	Thalassolituus	187492	77.78	20.09	7.3	17.68
202	Aurantiacibacter	2800681	88.89	20.05	20.32	13.84
137	Roseinatronobacter	121820	55.56	19.86	6.04	32.77
1003	Pseudanabaena	1152	94.44	19.51	11.17	16.25
367	Aquipseudomonas	3236652	77.78	19.5	21.56	30.58
1171	Thermothelomyces	1920207	66.67	19.47	1.64	15.15
1000	Gloeomargarita	1188227	72.22	19.42	0.95	23.57
127	Qingshengfaniella	2816884	55.56	19.41	9.84	34.27
409	Salinicola	404432	61.11	19.32	12.99	33.51
690	Desulfatibacillum	218207	61.11	19.29	20.76	35.97
1097	Chitinivorax	1433992	61.11	19.28	4.38	8.88
815	Ruania	626119	77.78	19.27	11.47	20.59
196	Stakelama	1124625	66.67	19.2	2.93	12.69
237	Ferrovibrio	1231242	66.67	19.12	17.96	21.9
751	Thermomicrobium	499	61.11	19.08	18.92	28.3
866	Nocardiopsis	2013	72.22	19.07	4.41	11.5
485	Solimonas	413435	72.22	19.02	9.74	19.9
1005	Pleurocapsa	44474	55.56	19.02	0.41	1.38
860	Microbispora	2005	66.67	19	8.15	20.15
971	Parvimonas	543311	77.78	19	2.12	14.01
584	Niveibacterium	1769726	77.78	18.96	10.53	31.32
209	Caenibius	2827482	77.78	18.95	7.23	11.62
580	Pseudazoarcus	2891323	77.78	18.86	12.41	14.45
294	Candidatus Bodocaedibacter	3163645	61.11	18.8	17.32	33.45
362	Azotobacter	352	72.22	18.72	18.14	25.77
279	Sediminicoccus	1706033	72.22	18.67	15.87	27.11
980	Mycoplasmoides	2995234	66.67	18.57	3.67	11.39
260	Kordiimonas	288021	55.56	18.3	10.81	17.04
938	Pseudoflavonifractor	1017280	61.11	18.24	4.56	10.76
200	Porphyrobacter	1111	61.11	18.2	9.88	32.31
586	Azospira	146937	77.78	18.18	6.4	9.48
246	Caenispirillum	414051	66.67	18.17	19.74	26.91
213	Zymomonas	541	72.22	18.05	8.32	11.01
359	Gallaecimonas	745410	50	17.91	1.12	4.82
159	Sagittula	58842	55.56	17.86	7.22	36.26
590	Sulfuriferula	1778653	66.67	17.85	9.94	22.46
374	Alkanindiges	222991	55.56	17.83	0.38	2.06
1047	Lodderomyces	36913	72.22	17.76	5.59	10.2
459	Candidatus Methylocalor	3135206	83.33	17.75	2.23	31.38
287	Glycocaulis	1433402	55.56	17.69	14.43	22.64
895	Lysinibacillus	400634	72.22	17.59	5.13	6.96
323	Kosakonia	1330547	72.22	17.5	10.96	20.99
686	Geotalea	2910589	61.11	17.49	8.37	32.76
476	Actinobacillus	713	72.22	17.39	1.53	7.41
403	Tahibacter	1453544	66.67	17.37	7.16	11.98
591	Sulfurimicrobium	2772198	72.22	17.29	4.99	8.98
575	Chitinimonas	240411	72.22	17.25	2.28	4.17
240	Rhodospirillum	1081	66.67	17.2	8.31	31.42
1112	Candidatus Korobacter	658061	66.67	17.19	0.71	11.57
290	Candidatus Hydrogenosomobacter	2654634	61.11	17.1	19.65	26.3
464	Cellvibrio	10	66.67	17.1	8.03	13.07
1262	Williamsia	85043	50	17.02	0.74	2.25
286	Oceanicaulis	153232	55.56	16.99	14.24	24.36
827	Acidipropionibacterium	1912215	66.67	16.98	6.94	11.01
129	Marivivens	1759396	72.22	16.9	15.32	18.82
1079	Halobaculum	43927	66.67	16.87	6.45	15.68
887	Miltoncostaea	2843200	55.56	16.86	0.17	1.02
514	Ephemeroptericola	2680021	61.11	16.85	3.97	6.78
557	Eleftheria	1597779	61.11	16.85	4.45	18.95
453	Candidatus Thiodiazotropha	1913444	61.11	16.74	2.4	4.53
563	Casimicrobium	2706000	77.78	16.72	7.96	12.09
166	Loktanella	245186	55.56	16.65	4.14	22.15
324	Cedecea	158483	77.78	16.61	14.59	15.44
108	Gymnodinialimonas	2937410	50	16.54	7.2	22.89
678	Methylacidimicrobium	1541670	66.67	16.5	4.07	12.9
1098	Candidatus Blochmanniella	203804	50	16.5	0.07	17.38
1146	Anaerotruncus	244127	50	16.48	0.47	1.58
800	Phycicoccus	367298	72.22	16.42	4.52	25.07
1123	Micropruina	116071	50	16.39	0.12	15.36
441	Thermochromatium	85073	88.89	16.37	4.33	18.84
643	Lacibacter	649461	66.67	16.34	1.88	34.78
1269	Acididesulfobacillus	2924872	55.56	16.33	2.38	9.8
764	Mycolicibacter	1073531	72.22	16.32	10.26	20.5
1251	Paracidovorax	3051137	61.11	16.3	3.76	7.5
233	Indioceanicola	2478349	72.22	16.27	9.92	18.13
1126	Microcella	337004	61.11	16.17	0.86	16.48
672	Termitidicoccus	3126963	61.11	16.14	6.04	25.59
684	Geoalkalibacter	392332	61.11	16.14	9	19.45
163	Dinoroseobacter	309512	55.56	16.03	7.73	33.68
1151	Jeotgalicoccus	227979	50	16.01	0.14	9.83
416	Venatoribacter	2893036	61.11	15.92	4.35	12.9
787	Protaetiibacter	2680004	72.22	15.88	3.24	8.71
1062	Toxoplasma	5810	72.22	15.88	3.82	6.09
1020	Petrotoga	28236	55.56	15.82	10.79	29.38
171	Pseudosulfitobacter	2854186	55.56	15.81	6.38	35.42
812	Cellulosimicrobium	157920	61.11	15.74	3.75	10.03
893	Priestia	2800373	77.78	15.74	9.45	10.16
168	Alloyangia	2919626	61.11	15.72	7.29	23.7
231	Nitrospirillum	1543705	55.56	15.68	9.93	21.9
993	Cyanobacterium	102234	72.22	15.63	3.41	6.79
735	Haliangium	162027	77.78	15.61	10.72	21.04
793	Diaminobutyricibacter	1632778	61.11	15.55	0.94	3.28
1109	Flavihumibacter	1004301	66.67	15.54	2.21	3.63
153	Oceanicola	252301	66.67	15.53	17.75	21.61
460	Candidatus Methylospira	1808977	66.67	15.52	6.39	14.52
567	Kingella	32257	61.11	15.52	0.33	4.48
218	Ehrlichia	943	72.22	15.51	7.17	12.75
981	Ureaplasma	2129	55.56	15.49	1.38	4.05
1127	Mycetocola	76634	61.11	15.48	3.16	15.81
1128	Paenarthrobacter	1742992	61.11	15.44	0.92	2.66
471	Mergibacter	2899790	77.78	15.39	9.67	20.78
964	Mahella	252965	83.33	15.35	6.4	12.28
378	Idiomarina	135575	77.78	15.33	8.09	17.3
1118	Polyangium	55	50	15.28	0.62	3.89
448	Spiribacter	1335745	66.67	15.18	4.22	15.13
619	Candidatus Karelsulcia	336809	66.67	15.17	1.52	2.85
404	Frateuria	70411	61.11	15.16	4.51	15.06
742	Terriglobus	392733	61.11	15.16	14.56	25.67
266	Nguyenibacter	1519186	50	15.13	4.47	19.93
663	Planctopirus	1649480	66.67	15.1	1.13	14.58
418	Neptuniibacter	459520	55.56	15.06	1.13	7.5
770	Tsukamurella	2060	61.11	15.02	10.64	26.69
944	Proteinivorax	1491776	66.67	14.94	13.23	26.9
1021	Kosmotoga	651456	66.67	14.76	5.32	16.94
1215	Riemerella	34084	50	14.75	0.09	6.92
191	Novosphingopyxis	2709686	61.11	14.73	6.39	12
250	Varunaivibrio	1866954	55.56	14.66	19.63	22.33
1149	Agathobacter	1766253	50	14.63	0.1	14.13
276	Granulibacter	364409	55.56	14.62	4.94	28.93
267	Lichenicola	2804525	66.67	14.61	13.81	24.34
928	Vagococcus	2737	55.56	14.61	0.28	2.44
989	Chlorogloeopsis	1123	55.56	14.55	0.33	1.94
224	Candidatus Phycorickettsia	2115980	66.67	14.43	12.3	22.71
704	Syntrophobacter	29526	61.11	14.39	7.05	22.61
731	Stigmatella	40	66.67	14.38	5.59	11.92
131	Parasedimentitalea	2738399	50	14.37	2.79	24.95
115	Pseudorhodobacter	238783	61.11	14.31	12.4	18.6
1130	Paraoerskovia	665568	50	14.26	0.05	7.73
936	Lawsonibacter	2172004	55.56	14.24	2.59	13.5
190	Blastomonas	150203	66.67	14.21	10.04	23.12
110	Amylibacter	1617805	66.67	14.19	14.93	19.56
896	Peribacillus	2675229	50	14.12	0.14	2.9
963	Moorella	44260	55.56	14.12	20.51	25.21
1133	Saccharomonospora	1851	66.67	14.07	3.75	14.5
167	Ponticoccus	983507	61.11	13.87	9.41	23.6
605	Faecalibacter	2766734	66.67	13.86	2.63	6.28
487	Salinisphaera	180541	72.22	13.8	7.53	14.02
1184	Humibacillus	556178	66.67	13.8	6.62	16.85
295	Candidatus Paracaedibacter	1521255	55.56	13.77	8.8	16.14
1102	Wohlfahrtiimonas	582472	50	13.76	0.19	1.13
897	Niallia	2837506	72.22	13.74	4.58	11.75
874	Frankia	1854	66.67	13.71	3.89	10.62
1161	Tepidiforma	2682228	55.56	13.69	0.46	1.13
165	Roseobacter	2433	50	13.68	3.35	28.34
419	Marinobacterium	48075	66.67	13.63	1.6	4.5
542	Glaciimonas	1229970	61.11	13.63	3.97	16.79
289	Algimonas	1246884	55.56	13.59	12.76	21.69
997	Geitlerinema	63132	61.11	13.49	3.72	9.34
1207	Aquicella	254245	61.11	13.48	1.3	4.44
577	Jeongeupia	885864	55.56	13.46	4.14	15.79
491	Sulfurivermis	2034504	55.56	13.44	1.86	5.26
857	Phytohabitans	907364	66.67	13.39	6.81	16.87
198	Parasphingorhabdus	2709685	61.11	13.35	2.16	11.61
318	Symbiopectobacterium	801	61.11	13.33	8.33	21.75
665	Limnoglobus	2731450	66.67	13.27	8.59	18.49
962	Natranaerofaba	2807497	77.78	13.26	2.76	7.7
683	Tichowtungia	2907187	61.11	13.18	2.45	4.17
222	Candidatus Tisiphia	2996317	55.56	13.17	16.49	24.76
303	Candidatus Puniceispirillum	767891	61.11	13.17	8.12	18.2
600	Hydrogenophilus	70774	77.78	13.14	2.57	19.16
455	Methylotuvimicrobium	2822410	61.11	13.11	4.85	28.89
423	Alcanivorax	59753	61.11	13.09	3.31	10.09
175	Thalassobacter	266808	55.56	13.07	5.48	13.27
650	Salinibacter	146918	66.67	13.03	6.66	9.75
855	Solwaraspora	265431	61.11	12.88	6.84	23.64
799	Knoellia	136099	66.67	12.85	3.2	5.97
607	Empedobacter	59734	50	12.82	0.09	2.48
1147	Caproicibacterium	2834348	50	12.8	0.2	5.02
726	Pigmentibacter	2838409	61.11	12.69	5.08	14.46
270	Rhodovastum	504465	66.67	12.63	5.92	13.23
875	Protofrankia	2994361	50	12.63	0.07	1.03
1150	Enterocloster	2719313	50	12.63	0.36	1.25
1042	Pyricularia	48558	66.67	12.61	4.91	8.69
232	Niveispirillum	1543704	61.11	12.59	8.12	18.23
176	Thalassovita	335927	50	12.5	1.67	22.05
82	Pyruvatibacter	1742974	61.11	12.46	7.3	16.72
809	Serinicoccus	265976	55.56	12.41	4.07	7.77
1016	Capsulimonas	2494209	66.67	12.41	10.39	15.56
539	Noviherbaspirillum	1344552	66.67	12.4	7.65	21.37
776	Sinomonas	596707	77.78	12.35	10.71	16.58
249	Terasakiella	196080	55.56	12.34	5.02	16.92
239	Defluviicoccus	111830	61.11	12.2	2.26	6.51
113	Abyssibius	3029205	55.56	12.18	17.16	21.44
447	Halorhodospira	85108	72.22	12.13	6.35	7.13
467	Congregibacter	393661	66.67	12.06	6.03	20.43
503	Castellaniella	359336	72.22	12.06	3.78	11.78
390	Thaumasiovibrio	2014233	72.22	12.05	2.68	6.76
1264	Actinocatenispora	390988	61.11	12.03	4.05	12.49
1110	Saprospira	1007	72.22	11.99	6.55	19.45
846	Actinoalloteichus	65496	66.67	11.92	3.27	12.23
597	Usitatibacter	2803845	83.33	11.91	4.26	17.33
1040	Purpureocillium	1052105	61.11	11.89	3.23	6.2
732	Cystobacter	42	66.67	11.88	4.51	17.68
596	Thiobacillus	919	61.11	11.87	0.58	1.11
135	Rhodophyticola	2680018	50	11.83	2.23	21.09
572	Pseudogulbenkiania	568394	66.67	11.82	5.77	10.21
116	Pontivivens	1844015	55.56	11.81	9.03	21.95
639	Fulvivirga	396811	55.56	11.81	1.1	3.04
1006	Allocoleopsis	2886347	55.56	11.76	0.48	1.02
757	Nitrospina	35800	66.67	11.75	9.97	18.41
1092	Melaminivora	1649468	55.56	11.73	2.9	6.77
1071	Natronomonas	63743	50	11.7	1.63	15.15
644	Paraflavitalea	2698688	55.56	11.69	0.92	3.81
1217	Roseimicrobium	1348508	50	11.69	0.24	1.15
348	Mixta	2100764	66.67	11.68	7.32	10.94
994	Geminocystis	669357	50	11.67	0.29	2.17
458	Methylomagnum	1760987	61.11	11.6	4.74	22.22
162	Palleronia	315422	55.56	11.58	14.74	18.56
170	Mameliella	1434019	50	11.49	2.18	16.51
1011	Phototrophicus	2922426	61.11	11.48	7.1	16.34
413	Halotalea	376488	61.11	11.44	2.91	9.47
136	Pukyongiella	2831925	55.56	11.42	5.1	23.43
83	Candidatus Phaeomarinobacter	1541445	61.11	11.38	12.52	19.86
271	Acidibrevibacterium	2603324	72.22	11.38	10.3	17.44
226	Candidatus Midichloria	411566	66.67	11.36	10.42	15.73
885	Svornostia	3231543	61.11	11.36	1.63	8.27
437	Candidatus Nitrosacidococcus	2796146	77.78	11.35	11.24	12.11
145	Tritonibacter	2083206	61.11	11.34	3.43	19.42
1076	Natrinema	88723	66.67	11.31	6.07	21.6
1254	Sterolibacterium	157591	55.56	11.3	0.97	3.94
227	Candidatus Lariskella	1175554	55.56	11.2	11.14	16.83
1026	Cetobacterium	180162	72.22	11.17	4.71	15.25
1174	Aerosticca	2707020	66.67	11.16	3.62	11.25
822	Embleya	2699295	61.11	11.13	6.15	22.71
951	Serpentinicella	1890059	77.78	11.12	4.63	5.2
243	Nisaea	390876	61.11	11.11	11.3	20.29
1245	Gibbsiella	929812	61.11	11.07	3	8.77
273	Pseudoroseomonas	2870717	61.11	11	5.3	19.48
469	Candidatus Ruthturnera	1541743	66.67	10.98	6.56	10.51
483	Acidiferrobacter	986106	66.67	10.98	3.28	9.12
925	Latilactobacillus	2767885	61.11	10.97	2.76	7.69
1268	Sporosarcina	1569	66.67	10.96	0.77	4.04
364	Metapseudomonas	3236656	55.56	10.94	8.47	18.81
331	Candidatus Profftia	1177214	61.11	10.87	0.42	19.41
725	Halobacteriovorax	1652133	66.67	10.87	1.48	7.67
1238	Kyrpidia	1129704	55.56	10.84	1.26	3.97
599	Mariprofundus	377315	61.11	10.83	5.58	10.69
939	Desulfitobacterium	36853	66.67	10.83	8.41	17.03
1015	Ktedonosporobacter	2692417	61.11	10.83	2.09	5.95
125	Silicimonas	1955420	66.67	10.73	12.94	18.67
798	Pedococcus	2805645	61.11	10.62	4.53	10.36
872	Flaviflexus	1522056	66.67	10.57	3.42	12.28
664	Maioricimonas	2795777	66.67	10.46	4.05	10.23
394	Xylella	2370	72.22	10.45	6.99	16.49
877	Catenulispora	414878	66.67	10.44	4.82	11.44
169	Actibacterium	1433986	55.56	10.43	4.97	20.02
656	Mariniblastus	2005380	61.11	10.37	7.32	10.85
676	Akkermansia	239934	66.67	10.35	5.18	11.67
695	Maridesulfovibrio	2794998	66.67	10.35	4.41	9.08
178	Lentibacter	1434014	61.11	10.32	3.44	7.09
408	Candidatus Carsonella	114185	77.78	10.32	4.47	14.4
245	Magnetospira	1182780	61.11	10.31	9.65	15.12
988	Tolypothrix	111782	61.11	10.27	4.3	5.75
1048	Candida	5475	55.56	10.26	0.99	2.34
366	Permianibacter	1649479	61.11	10.24	2.51	4.44
658	Aureliella	2795605	66.67	10.24	5.83	10.98
283	Elioraea	457933	61.11	10.23	6.9	14.39
124	Cognatishimia	2211635	61.11	10.21	11.32	15.9
57	Maritalea	623276	61.11	10.1	15.18	17.87
208	Pelagerythrobacter	2800685	61.11	10.07	3.53	10.39
265	Oecophyllibacter	2791118	61.11	10.07	11	17.04
638	Flammeovirga	59739	50	9.98	0.07	0.75
422	Alloalcanivorax	3020832	55.56	9.9	3.07	9.67
310	Sneathiella	510690	50	9.88	0.56	2.27
576	Chitinibacter	230666	66.67	9.85	3.19	11.32
221	Orientia	69474	55.56	9.83	7.07	14.13
1008	Caldilinea	233191	66.67	9.83	8.02	13.86
292	Candidatus Bealeia	1920992	72.22	9.8	3	10.95
705	Desulfomonile	2357	66.67	9.77	5.95	11.11
281	Acidocella	50709	66.67	9.69	7.44	11.46
950	Paraclostridium	1849822	50	9.67	0.17	0.98
398	Pseudolysobacter	2709666	66.67	9.66	6.79	15.78
729	Corallococcus	83461	50	9.66	2.87	20.39
192	Sphingosinithalassobacter	2676233	66.67	9.64	5.79	14.81
718	Hydrogenimonas	223785	61.11	9.62	4.18	17.64
1241	Chloroflexus	1107	61.11	9.62	2.28	4.53
291	Candidatus Gromoviella	2900571	61.11	9.6	7.92	13.11
1105	Tardibacter	2685927	61.11	9.58	3.31	7.74
1255	Candidatus Nitrotoga	453161	61.11	9.56	1.47	4.35
1183	Cnuibacter	1759331	72.22	9.47	3.3	8.66
595	Denitratisoma	311181	61.11	9.46	4.42	9.6
275	Asaia	91914	61.11	9.43	3.31	17.38
126	Tabrizicola	1443919	55.56	9.4	6.42	17.21
708	Borreliella	64895	55.56	9.4	2.31	16.17
144	Brevirhabdus	1855413	55.56	9.37	2.35	16.34
978	Thomasclavelia	3025755	66.67	9.37	1.53	4.33
1227	Naasia	1434022	55.56	9.35	1.34	8.16
1002	Anthocerotibacter	2857076	61.11	9.21	7.21	12.39
886	Paraconexibacter	2758920	61.11	9.2	3.61	11.11
865	Spiractinospora	2913367	61.11	9.17	5.64	14.35
1242	Metarhizium	5529	50	9.15	0.09	0.94
744	Telmatobacter	1078829	66.67	9.07	3.05	7.96
302	Aquisalinus	1795639	55.56	9.04	3.85	18.61
767	Prescottella	2979332	66.67	9.03	2.89	6.28
869	Scrofimicrobium	2815785	55.56	9	3.6	9.39
500	Advenella	290425	77.78	8.97	8.43	13.8
1208	Pollutimonas	2987599	61.11	8.96	2.06	5.5
219	Anaplasma	768	61.11	8.91	4.79	5.87
440	Allochromatium	85072	72.22	8.91	4.01	7.59
701	Candidatus Desulfofervidus	1902583	55.56	8.91	7.22	17.05
1229	Nostocoides	99479	55.56	8.84	1.73	6.59
143	Pontibrevibacter	2944826	66.67	8.79	2.7	4.21
173	Marinovum	367771	55.56	8.79	4.95	12.38
357	Hafnia	568	72.22	8.78	6.49	9.59
400	Marilutibacter	3382698	55.56	8.71	1.63	9.28
1129	Nesterenkonia	57494	55.56	8.69	4.13	9.4
840	Kibdelosporangium	2029	50	8.66	1.79	15.93
307	Luteithermobacter	2813803	55.56	8.58	10.33	15.51
389	Salinivibrio	51366	50	8.54	0.09	1.11
816	Sanguibacter	60919	61.11	8.53	1.4	3.9
1099	Arenimonas	490567	61.11	8.52	0.53	1.81
1064	Besnoitia	94642	61.11	8.5	3.42	14.63
241	Algihabitans	2821512	50	8.46	1.12	7.72
1233	Saccharothrix	2071	50	8.46	1.57	4.67
670	Synoicihabitans	2892920	55.56	8.42	4.36	8.21
498	Pusillimonas	305976	55.56	8.4	2.95	16.28
912	Parageobacillus	1906945	61.11	8.4	7.07	8.7
940	Desulfosporosinus	79206	61.11	8.33	2.8	6.91
1195	Phytobacter	447792	61.11	8.33	3.94	5.7
309	Minwuia	2493629	55.56	8.32	10.82	14.07
259	Temperatibacter	1549129	66.67	8.3	4.61	10.56
368	Geopseudomonas	3236655	61.11	8.26	2.32	13.37
1266	Weissella	46255	50	8.26	0.08	2.46
369	Pseudohongiella	1524249	55.56	8.16	3.18	13.33
1209	Alicycliphilus	201096	50	8.08	1.63	7.34
694	Solidesulfovibrio	2910984	55.56	8.05	6.09	9.13
308	Emcibacter	1602338	61.11	8.02	5.82	11.76
1191	Gluconacetobacter	89583	50	8.02	0.08	0.91
1176	Simiduia	447467	55.56	7.93	5.97	14.48
274	Candidatus Kirkpatrickella	3097638	55.56	7.91	4.03	13.36
682	Candidatus Velamenicoccus	2789201	61.11	7.82	6.7	11.5
1023	Allomeiothermus	2935559	72.22	7.78	1.28	2.85
880	Coriobacterium	33870	61.11	7.72	4.27	12.48
1202	Thiomicrospira	933	55.56	7.72	2.52	6.9
322	Pseudocitrobacter	1504576	61.11	7.69	2.71	7.5
926	Levilactobacillus	2767886	61.11	7.69	0.94	2.17
477	Mannheimia	75984	55.56	7.64	0.25	1.01
610	Muriicola	762641	61.11	7.62	3.75	12.88
738	Nannocystis	53	61.11	7.6	4.41	7.31
1219	Thermodesulfomicrobium	2905949	55.56	7.58	0.43	1.01
130	Pelagovum	2795377	50	7.56	3.23	15.77
1019	Vulcanimicrobium	3016049	61.11	7.56	3.22	5.46
306	Pseudemcibacter	2943291	66.67	7.51	5.05	9.95
528	Pulveribacter	2678886	55.56	7.5	0.67	2.17
834	Pimelobacter	2044	50	7.47	0.54	5.26
659	Aeoliella	2795781	61.11	7.45	2.75	7.57
861	Thermobispora	147067	55.56	7.45	0.92	6.79
871	Trueperella	1069494	50	7.37	0.98	2.68
844	Alloactinosynnema	674734	55.56	7.35	0.92	5.96
907	Solibacillus	648800	55.56	7.34	5.35	11.89
1187	Macrococcus	69965	55.56	7.31	1.8	12.87
784	Ruicaihuangia	3137419	61.11	7.29	4.5	10.75
706	Desulfoferula	3093638	66.67	7.26	4.87	13.78
1199	Dokdonella	323413	50	7.24	1.08	12.13
753	Hydrogenobaculum	168657	66.67	7.22	6.51	12.95
420	Nitrincola	267849	55.56	7.13	1.99	13.31
617	Zunongwangia	417127	61.11	7.07	0.69	1.11
396	Pseudoluteimonas	3382694	55.56	7.01	4.42	11.75
755	Sulfurihydrogenibium	212790	72.22	6.96	0.77	6.05
853	Polymorphospora	338583	55.56	6.94	4.52	12.61
968	Schnuerera	2794837	61.11	6.92	4.27	14.66
141	Profundibacter	2778525	55.56	6.91	2.76	12.85
843	Umezawaea	583360	55.56	6.9	3.31	15.88
985	Candidatus Izemoplasma	2975549	61.11	6.84	2.22	5.35
582	Parazoarcus	2891322	61.11	6.81	2.8	7.72
1078	Halorussus	1070314	55.56	6.72	4.87	13.45
1248	Methylomicrobium	39773	50	6.7	0.28	2
1101	Isoalcanivorax	3020833	55.56	6.67	2.16	8.21
1265	Gleimia	2692113	50	6.65	0.38	2.05
164	Octadecabacter	53945	50	6.61	3.23	12.93
854	Catellatospora	53365	61.11	6.6	3.32	10.48
1139	Jiangella	281472	55.56	6.58	1.15	2.43
122	Falsirhodobacter	1434002	61.11	6.5	3.53	8.48
484	Suttonella	13275	66.67	6.49	3.63	5.33
611	Abyssalbus	2967089	55.56	6.49	3.18	6.59
746	Tunturibacter	3154218	61.11	6.48	2.65	6.64
285	Hyphobacterium	2004661	50	6.46	3.04	10.23
147	Defluviimonas	1097466	55.56	6.41	1.1	5.26
673	Coraliomargarita	442430	55.56	6.4	3.75	10.66
298	Candidatus Viadribacter	2892997	61.11	6.39	4.46	6.64
1012	Dehalogenimonas	670486	50	6.31	1.06	3.27
451	Granulosicoccus	437504	61.11	6.28	2.75	8.5
414	Pistricoccus	1897649	61.11	6.27	2.55	10.22
499	Kerstersia	257820	66.67	6.26	2.55	6.21
632	Fulvitalea	1434007	55.56	6.26	2.6	7.9
1030	Persicimonas	2766927	50	6.25	1.09	12.87
741	Dissulfurispira	2811506	61.11	6.15	6.46	9.16
1261	Barrientosiimonas	1535207	55.56	6.1	0.95	4.78
696	Pseudodesulfovibrio	2035811	61.11	6.06	3.43	4.96
489	Gilliamella	1193503	66.67	6.03	2.64	6.34
570	Vogesella	57739	61.11	6.03	3.81	7.95
1104	Woeseia	1738655	50	5.99	0.72	2.82
657	Stieleria	2795973	50	5.96	1.63	9.04
1014	Candidatus Promineifilum	1988031	50	5.94	1.43	6.75
1220	Salinispira	1616789	55.56	5.9	0.53	2.53
1028	Candidatus Minimicrobia	2905967	55.56	5.85	2.68	3.5
849	Crossiella	130795	66.67	5.82	2.22	6.2
942	Agathobaculum	2048137	55.56	5.8	4.79	8.72
407	Candidatus Portiera	235572	66.67	5.75	3.7	6.68
1188	Rhizophagus	1129544	50	5.75	0.09	0.69
210	Polymorphobacter	1508451	50	5.74	1.37	6.04
702	Desulfomarina	2894767	50	5.72	0.72	8.87
1189	Haloprofundus	1911573	50	5.72	1.09	12.26
197	Aquisediminimonas	2676781	50	5.71	1.12	9.96
217	Candidatus Neoehrlichia	467749	55.56	5.67	2.69	8.05
228	Candidatus Deianiraea	2603321	66.67	5.67	2.73	4.49
898	Virgibacillus	84406	55.56	5.66	2.15	11.52
1222	Vulgatibacter	1524214	50	5.66	0.54	3.77
1081	Methanocella	570266	55.56	5.63	1.65	10.48
438	Thiocystis	13724	50	5.6	0.54	12.52
900	Halobacillus	45667	55.56	5.55	1.28	5.04
1230	Isoptericola	254250	61.11	5.54	3.91	8.73
915	Sporolactobacillus	2077	55.56	5.52	2.07	3.87
688	Desulfobacter	2289	50	5.46	0.56	5.42
910	Tumebacillus	432330	55.56	5.44	2.22	6.36
1257	Gemmata	113	50	5.41	0.36	4.45
956	Lachnoclostridium	1506553	55.56	5.4	2.81	10.28
470	Candidatus Nardonella	204619	55.56	5.38	0.44	0.9
349	Winslowiella	2997349	50	5.35	1.12	9
1223	Chondromyces	50	50	5.35	0.98	9.6
943	Thermanaerosceptrum	2651578	61.11	5.33	1.47	4.86
1063	Neospora	29175	61.11	5.33	2.91	7.22
1200	Ahniella	2233801	55.56	5.3	2.46	6.58
269	Formicincola	2952773	61.11	5.26	2.97	9.58
856	Plantactinospora	673534	61.11	5.26	2.19	5.82
138	Aquicoccus	2055850	50	5.23	1.43	11.21
689	Desulfosudis	2904716	50	5.18	0.72	5.51
649	Gracilimonas	649462	55.56	5.16	3.36	7.81
1198	Aliivibrio	511678	50	5.16	0.08	0.73
685	Desulfuromonas	890	66.67	5.15	1.83	3.01
845	Allokutzneria	1137960	50	5.15	1.67	12.68
478	Gallibacterium	155493	50	5.13	0.09	0.92
1029	Candidatus Bipolaricaulis	2250122	55.56	5.1	3.94	8.59
1214	Tenacibaculum	104267	50	5.1	0.22	0.92
268	Kozakia	153497	55.56	5.05	3.24	9.08
1218	Geobacter	28231	55.56	5.05	2.16	6.87
1192	Kluyvera	579	50	5	0.72	11.05
1182	Stratiformator	3076095	50	4.98	1.08	6.34
319	Candidatus Hoaglandella	1906659	61.11	4.94	1.52	2.37
945	Caldinitratiruptor	1006480	55.56	4.94	1.41	3.01
431	Cysteiniphilum	2056696	55.56	4.92	3.19	8.4
756	Desulfurispirillum	393029	55.56	4.88	2.89	6.42
1221	Fluviispira	2698753	55.56	4.86	0.74	5.41
1226	Glaciihabitans	1649454	50	4.84	1.08	6.06
452	Guyparkeria	2035712	61.11	4.8	2.52	8.36
277	Neokomagataea	1223423	61.11	4.75	1.66	3.94
1196	Shimwellia	1335483	55.56	4.69	0.94	4.33
710	Brachyspira	29521	55.56	4.68	1.04	4.92
807	Helcobacillus	1161125	55.56	4.67	0.92	3.4
181	Thalassococcus	436357	50	4.66	0.56	10.56
430	Allofrancisella	1869285	55.56	4.66	4.14	7.05
342	Rouxiella	1565532	55.56	4.65	2.71	7.49
1178	Azonexus	146936	55.56	4.65	0.74	2.35
354	Musicola	2884243	55.56	4.64	1.68	6.77
1075	Halorarius	3056835	50	4.63	0.56	9.19
179	Falsihalocynthiibacter	2854182	50	4.61	0.54	10.43
662	Rubinisphaera	1649490	61.11	4.61	4.35	6.73
612	Olleya	336276	61.11	4.6	4.65	6.59
792	Gryllotalpicola	1195526	55.56	4.6	1.13	2.81
385	Ferrimonas	44011	61.11	4.59	2.75	8.27
758	Calditerrivibrio	545865	61.11	4.58	1.13	2.18
424	Reinekea	230494	66.67	4.55	1.15	2.54
574	Chitiniphilus	585890	50	4.54	2.15	8.99
1216	Rhodocaloribacter	2893090	50	4.54	0.39	6.26
264	Aristophania	3027666	50	4.45	1.37	4.98
666	Paludisphaera	1763521	50	4.35	0.39	1.33
1228	Frondihabitans	447237	50	4.33	0.08	0.66
177	Seohaeicola	481178	55.56	4.32	2.52	7.4
894	Psychrobacillus	1221880	55.56	4.27	3.11	5.36
958	Chordicoccus	3031933	50	4.24	0.56	5.41
172	Nereida	282198	50	4.2	1.08	5.94
327	Trabulsiella	158851	55.56	4.18	1.26	7.4
703	Desulfofustis	51194	50	4.17	0.54	8.68
669	Anaerohalosphaera	2690159	55.56	4.16	1.2	2.43
383	Thalassomonas	137583	55.56	4.15	3.47	5.63
1232	Streptantibioticus	2995706	50	4.1	1.09	6.17
148	Algicella	3050722	55.56	4.01	1.54	5.07
946	Acetobacterium	33951	55.56	3.99	0.92	7.07
1074	Halosimplex	171163	50	3.96	0.56	6.53
139	Aestuariibius	2109360	50	3.95	1.09	6.94
1211	Sideroxydans	314343	50	3.91	0.54	4.63
257	Terricaulis	2768684	55.56	3.88	1.26	6.42
813	Pengzhenrongella	2888818	55.56	3.84	2.44	5.06
384	Thalassotalea	1518149	61.11	3.82	1.8	7.72
475	Histophilus	214906	61.11	3.79	1.07	3.46
207	Alteriqipengyuania	2800680	55.56	3.77	1.3	3.5
679	Methylacidiphilum (ex Ratnadevi et al. 2023)	511745	50	3.76	0.39	2.61
637	Tellurirhabdus	2674996	50	3.73	0.56	7.33
1175	Sulfuriflexus	1860077	55.56	3.68	0.77	3.3
620	Croceimicrobium	2828338	50	3.64	0.36	4.75
325	Candidatus Riesia	401618	66.67	3.6	2.8	4.35
435	Zobellella	347533	61.11	3.56	1.34	4.21
442	Marichromatium	85076	50	3.55	0.38	1.97
1224	Edaphobacter	388463	50	3.51	0.05	0.7
1231	Luteimicrobium	754249	50	3.45	0.54	3.64
615	Flagellimonas	444459	50	3.38	0.2	2.03
288	Marinicauda	1649466	55.56	3.34	1.1	2.52
174	Antarctobacter	74032	50	3.33	0.54	5.31
1084	Mieseafarmvirus	1980921	55.56	3.33	0.92	5.08
1162	Streptobacillus	34104	50	3.32	0.36	1.44
629	Labilibaculum	2060722	50	3.31	0.56	6.02
1244	Salinilacihabitans	3065676	50	3.29	0.36	6.34
1235	Geodermatophilus	1860	50	3.26	0.72	4.57
1234	Couchioplanes	56433	55.56	3.25	0.74	3.21
212	Sandaracinobacteroides	2883109	55.56	3.2	1.3	5
326	Plesiomonas	702	55.56	3.18	2.16	4.57
1239	Tepidibacter	214904	50	3.16	0.36	3.89
1181	Fibrobacter	832	55.56	3.12	0.76	1.17
454	Wenzhouxiangella	1676142	50	3.1	0.29	1.11
329	Pseudescherichia	2055880	55.56	3.09	0.74	5
972	Selenobaculum	3074372	50	3.09	1.43	6.05
1080	Salinarchaeum	1269201	50	3.09	0.54	6.05
1270	Thermaerobacter	73918	50	3.07	0.71	2.08
876	Stackebrandtia	283810	55.56	3.06	1.32	2.99
140	Limimaricola	2211638	55.56	3.01	1.45	4.44
1201	Hahella	158481	50	3	0.72	4.34
878	Actinopolyspora	1849	55.56	2.99	0.52	1.36
530	Hylemonella	232523	50	2.98	0.36	6.15
305	Candidatus Fonsibacter	2045213	55.56	2.96	1.44	3.87
465	Gilvimarinus	940550	61.11	2.9	1.46	3.38
818	Beutenbergia	84756	50	2.86	0.54	4.86
1247	Salinispirillum	1649491	50	2.77	0.38	3.34
344	Chimaeribacter	2716544	50	2.76	0.54	4.5
358	Leminorella	82980	55.56	2.76	1.14	5.55
733	Melittangium	44	50	2.72	0.54	5.62
745	Acidobacterium	33973	55.56	2.72	1.28	2.4
1186	Gordonibacter	644652	50	2.65	0.2	4.32
1237	Euzebya	908623	50	2.64	0.54	2.56
1193	Candidatus Westeberhardia	1699619	55.56	2.63	0.22	1.05
434	Oceanimonas	129577	50	2.6	0.2	1.31
353	Lonsdalea	1082702	50	2.59	0.39	4.9
444	Thiorhodovibrio	61593	66.67	2.56	1.43	2.34
1197	Paraglaciecola	1621534	50	2.56	0.95	5.1
953	Geosporobacter	390805	50	2.55	0.36	3.8
1077	Halopiger	387342	50	2.55	0.36	4.19
1259	Atribacter	2847777	50	2.52	0.19	0.72
961	Petrocella	2603323	50	2.46	0.7	3.54
1213	Christiangramia	292691	50	2.43	0.72	2.51
633	Persicobacter	59740	50	2.42	1.08	3.29
960	Eisenbergiella	1432051	50	2.41	0.07	0.93
180	Aliisedimentitalea	1697958	50	2.37	0.36	4.8
1177	Silvimonas	300264	55.56	2.37	1.26	2.49
1046	Lachancea	300275	50	2.34	0.56	4.29
388	Enterovibrio	188143	66.67	2.29	0.75	1.59
1260	Promicromonospora	43676	50	2.23	0.25	1.9
415	Billgrantia	3137761	50	2.18	0.36	4.47
1205	Aquisalimonas	406099	50	2.17	0.1	1.05
720	Nitratifractor	269260	55.56	2.16	1.1	4.4
864	Spirillospora	58122	55.56	2.15	0.94	4.45
966	Biomaibacter	2770094	61.11	2.14	0.67	3.79
330	Franconibacter	1649295	50	2.13	0.36	4.21
621	Sanyastnella	3228946	61.11	2.1	0.97	1.6
722	Micavibrio	213485	50	1.98	0.76	3.04
343	Candidatus Fukatsuia	1927833	55.56	1.97	1.05	1.43
901	Pseudalkalibacillus	2893058	50	1.94	0.36	4.46
830	Auraticoccus	1278221	50	1.93	0.56	2.99
613	Nonlabens	363408	50	1.86	0.36	3.24
146	Planktomarina	1284657	61.11	1.81	1.28	3.74
1073	Halorhabdus	146825	50	1.74	0.56	3.03
463	Saccharophagus	316625	50	1.68	0.36	1.56
1267	Fictibacillus	1329200	50	1.66	0.08	0.94
381	Saccharobesus	2894574	55.56	1.57	1.1	2.03
754	Aquifex	2713	50	1.55	0.56	2.5
947	Alkalibacter	274470	50	1.45	0.54	2.62
634	Marivirga	869806	50	1.31	0.38	1.06
1203	Thiosulfatimonas	2781121	50	1.27	0.36	1.35
223	Candidatus Sneabacter	2601645	55.56	1.17	0.6	1.28
142	Pseudophaeobacter	1541822	50	1.16	0.2	2.21
648	Chlorobaculum	256319	50	1.11	0.36	1.11
1025	Ilyobacter	167639	50	1.08	0.34	1.36
1249	Sulfuricaulis	1744881	50	1.03	0.19	0.92
449	Ectothiorhodospira	1051	50	0.95	0.56	1.4
902	Shouchella	2893057	55.56	0.89	0.53	1.36
700	Thermosulfuriphilus	2033601	50	0.7	0.33	0.9
293	Candidatus Cytomitobacter	2601574	50	0.69	0.08	1.45
380	Catenovulum	1172191	55.56	0.61	0.48	1.08
889	Egicoccus	1755825	50	0.56	0.14	0.67
967	Acetohalobium	28186	50	0.5	0.19	0.66
