# Supplementary material for: Unveiling pathogens and contaminants: refining metagenomics for clinical diagnostics
Source: Front Microbiol. 2026 Apr 2;17:1786985. doi: 10.3389/fmicb.2026.1786985 (PMC13083213; doi:10.3389/fmicb.2026.1786985)
Supplement: Supplementary file 3 [file Data_Sheet_3.csv]

Genus	NCBI Taxonomy ID	Prevalence (%)	Mean CPM	Median CPM	Interquantile Range of CPM	Study
Acidovorax	12916	100	842.87	111.87	934.45	Salter et al. 2014
Acinetobacter	469	100	3562.66	946.63	5815.3	Salter et al. 2014
Aeromicrobium	2040	83.33	166.77	22.29	44.25	Salter et al. 2014
Afipia	1033	83.33	402.53	270.46	635.15	Salter et al. 2014
Alcaligenes	507	100	18907.37	774.93	39799.55	Salter et al. 2014
Aquabacterium	92793	100	104.8	31.35	103.18	Salter et al. 2014
Arthrobacter	1663	100	248.15	192.09	211.42	Salter et al. 2014
Asticcacaulis	76890	94.44	225.53	79.11	131.93	Salter et al. 2014
Aurantimonas	182269	55.56	48.81	39.01	105.33	Salter et al. 2014
Azoarcus	12960	61.11	23.1	16.5	46.12	Salter et al. 2014
Azospira	146937	77.78	18.18	6.4	9.48	Salter et al. 2014
Bacillus	1386	100	766.96	605.34	306.37	Salter et al. 2014
Beutenbergia	84756	50	2.86	0.54	4.86	Salter et al. 2014
Bosea	85413	94.44	650.56	393.88	962.05	Salter et al. 2014
Bradyrhizobium	374	88.89	2614.58	2192.81	2815.17	Salter et al. 2014, Bastian V H Hornung et al. 2019, Jurasz H et al. 2021
Brevibacillus	55080	88.89	32.57	20.74	27.01	Salter et al. 2014
Brevibacterium	1696	94.44	663.74	45.89	555.56	Salter et al. 2014
Brevundimonas	41275	100	547.24	569.82	216.31	Salter et al. 2014
Burkholderia	32008	100	166363.15	7837.61	360049.24	Salter et al. 2014
Caulobacter	75	94.44	138.44	135.7	149.1	Salter et al. 2014
Chryseobacterium	59732	94.44	400.46	50.76	385.49	Salter et al. 2014
Comamonas	283	100	451.16	168.72	497.71	Salter et al. 2014
Corynebacterium	1716	100	7134.13	1714.06	8339.69	Victor C Piro et al. 2023, Salter et al. 2014, Bastian V H Hornung et al. 2019
Cupriavidus	106589	94.44	1751.32	363.39	893.95	Salter et al. 2014
Curtobacterium	2034	100	130.59	36.5	139.02	Salter et al. 2014
Cutibacterium	1912216	100	11400.18	3053.41	22247.96	Victor C Piro et al. 2023
Deinococcus	1298	100	425.75	253.3	471.15	Salter et al. 2014
Delftia	80865	100	498.12	69.2	1184.45	Salter et al. 2014
Devosia	46913	94.44	908.32	657.54	1096.22	Salter et al. 2014
Dietzia	37914	88.89	70.25	14.92	146	Salter et al. 2014
Duganella	75654	83.33	72.13	29.87	30.65	Salter et al. 2014
Dyadobacter	120831	88.89	31.78	10.29	38.87	Salter et al. 2014
Enhydrobacter	212791	77.78	141.52	81.56	163.84	Salter et al. 2014
Enterobacter	547	100	2607.29	480.91	3817.1	Salter et al. 2014
Escherichia	561	100	40490.29	4817.07	34218.42	Salter et al. 2014
Flavobacterium	237	100	393.45	75.62	484.48	Salter et al. 2014
Gammaretrovirus	153135	94.44	167.56	14.23	351.88	Asplund et al. 2019
Geodermatophilus	1860	50	3.26	0.72	4.57	Salter et al. 2014
Herbaspirillum	963	100	201.24	114.71	201.94	Salter et al. 2014
Hoeflea	274591	72.22	340.44	308.57	589.62	Salter et al. 2014
Janibacter	53457	94.44	273.27	54.82	554.85	Salter et al. 2014
Janthinobacterium	29580	94.44	160.78	106.03	227.19	Salter et al. 2014
Kingella	32257	61.11	15.52	0.33	4.48	Salter et al. 2014
Kocuria	57493	100	1672.76	298.4	1805.53	Salter et al. 2014
Legionella	445	77.78	113.15	24.19	121.84	Salter et al. 2014
Leifsonia	110932	100	3374.6	61.97	529.18	Salter et al. 2014
Leptothrix	88	66.67	34.43	6.68	16.3	Salter et al. 2014
Limnobacter	131079	66.67	29.92	1.72	32.08	Salter et al. 2014
Massilia	149698	100	420.58	137.11	304.66	Salter et al. 2014
Mesorhizobium	68287	100	9274.51	5730.84	15776.96	Salter et al. 2014
Methylobacterium	407	100	1495.12	927.12	1094.33	Salter et al. 2014
Methylophilus	16	77.78	45.05	7.54	45.13	Salter et al. 2014
Microbacterium	33882	100	1236.34	338.63	1612.49	Salter et al. 2014
Micrococcus	1269	100	13736.17	1327.76	6938.39	Salter et al. 2014
Mycobacterium	1763	94.44	165.82	152.18	138.41	Zinter et al. 2019
Novosphingobium	165696	94.44	284	227.88	190.37	Salter et al. 2014
Ochrobactrum	528	61.11	228.64	142.07	359.63	Salter et al. 2014
Oxalobacter	846	77.78	23.2	4.98	30.69	Salter et al. 2014
Paenibacillus	44249	94.44	310.63	249.55	211.22	Salter et al. 2014
Paracoccus	265	100	4386.07	1423.31	1334.62	Salter et al. 2014
Pedobacter	84567	88.89	72.95	5.55	156.43	Salter et al. 2014
Phyllobacterium	28100	100	434929.23	746526.62	770279.24	Salter et al. 2014
Polaromonas	52972	83.33	68.51	31.81	37.36	Salter et al. 2014
Propionibacterium	1743	72.22	43.32	1.1	70.46	Salter et al. 2014
Pseudomonas	286	100	16802.39	3018.45	4813.42	Bastian V H Hornung et al. 2019, Salter et al. 2014, Victor C Piro et al. 2023
Pseudoxanthomonas	83618	83.33	180.59	31.33	45.64	Salter et al. 2014
Psychrobacter	497	94.44	97.35	21.84	81.82	Salter et al. 2014
Ralstonia	48736	100	2802.12	193.59	5655.5	Salter et al. 2014, Victor C Piro et al. 2023
Rhizobium	379	94.44	50429.85	59259.31	74283.06	Salter et al. 2014
Rhodococcus	1827	100	1283.85	199.22	1828.5	Salter et al. 2014
Roseomonas	125216	94.44	297.53	281.03	157.24	Salter et al. 2014
Sphingobium	165695	100	770.58	748.53	756.25	Salter et al. 2014
Sphingomonas	13687	100	10633.93	1176.37	3583.25	Bastian V H Hornung et al. 2019, Salter et al. 2014
Staphylococcus	1279	100	2567.49	844.63	2950.2	Victor C Piro et al. 2023, Bastian V H Hornung et al. 2019
Stenotrophomonas	40323	100	3599.01	399.15	2688.91	Salter et al. 2014
Streptococcus	1301	100	2654.81	456.9	2566.51	Salter et al. 2014
Thermus	270	61.11	25.41	0.74	16.43	Miller et al. 2019
Tsukamurella	2060	61.11	15.02	10.64	26.69	Salter et al. 2014
Undibacterium	401469	100	139.55	24.17	154.7	Salter et al. 2014
Variovorax	34072	100	392.76	404	177.07	Salter et al. 2014
Xanthomonas	338	100	670.17	324.64	301.65	Salter et al. 2014
