# Supplementary material for: Unveiling pathogens and contaminants: refining metagenomics for clinical diagnostics
Source: Front Microbiol. 2026 Apr 2;17:1786985. doi: 10.3389/fmicb.2026.1786985 (PMC13083213; doi:10.3389/fmicb.2026.1786985)
Supplement: Supplementary file 4 [file Data_Sheet_4.csv]

;ALZ_CSF_1;ALZ_CSF_10;ALZ_CSF_11;ALZ_CSF_12;ALZ_CSF_13;ALZ_CSF_14;ALZ_CSF_15;ALZ_CSF_16;ALZ_CSF_17;ALZ_CSF_18;ALZ_CSF_19;ALZ_CSF_2;ALZ_CSF_20;ALZ_CSF_21;ALZ_CSF_22;ALZ_CSF_23;ALZ_CSF_24;ALZ_CSF_25;ALZ_CSF_26;ALZ_CSF_27;ALZ_CSF_28;ALZ_CSF_29;ALZ_CSF_3;ALZ_CSF_30;ALZ_CSF_31;ALZ_CSF_32;ALZ_CSF_33;ALZ_CSF_34;ALZ_CSF_35;ALZ_CSF_36;ALZ_CSF_37;ALZ_CSF_38;ALZ_CSF_39;ALZ_CSF_4;ALZ_CSF_5;ALZ_CSF_6;ALZ_CSF_…
Phyllobacterium;39	2618767177071;55	6235398820781;0;65	5265054714632;223	530288354072;183	161365162708;0;5	11260512794294;0;0;6	7743934182078;28	6635614475099;195	790504160548;0;0;0;58	4163332067646;24	0387504657508;82	3791086580443;46	7136917830616;0;0;0;0;184	229918938836;943	396226415094;0;0;54	6159587831564;27	0338463756623;7	48150198633878;28	7082185004593;0;33	0065683070931;0;748339	818196738;705322	385751631;707085	693109661;764043	242198199;40	7981251838288;0;758696	070545623;721934	659900483;810460	253898925;780203	055843579;66	7022411953042;0;47	9777383294152;792571	420710327;0;22	5603772095069;4656	34052332958;6213	75310687655;0;735074	486816919;910989	350962321;739271	420887415;749665	239659082;0;773443	872434312;771151	791504967;741150	795300012;703532	505804382;704550	995428143;698379	640366746;725640	894992235;729564	819828688;814769	638814962;793699	814700432;6317
Burkholderia;185159	010600707;180776	504616754;391304	347826087;149449	57735404;373779	897176067;429269	186153001;354871	794871795;12863	3145019044;633236	285626724;332919	805050953;10436	2136143421;66241	4905051953;255017	131669114;220720	720720721;280339	805825243;231619	957270328;42410	2579081111;17163	6678325461;218167	339429387;40500	7707759144;257468	116066079;179894	17989418;215027	700831025;198311	537824863;164885	777450258;136981	132075472;190317	812269032;253655	793025872;667493	491598245;728327	866488844;654115	200167586;584132	746802346;712942	92358345;348714	394164439;0;850	025469797774;1091	18782154058;1153	53591148445;385	592378374605;340050	475819995;643602	299340004;432	603499976149;1063	54012298556;630	217926826536;753	242683039753;569236	926360726;678832	116788321;704824	961217995;3003	05646571571;685048	641136504;593834
Rhizobium;196	309383588536;2475	24752475248;0;1113	95059301487;409	805528649132;305	268941937847;1153	84615384615;10	2252102558859;0;443	066016836509;134	96676117814;315	299175922608;0;0;202	265372168285;4272	96719869297;165	512944085833;0;961	089601010517;140	141075349185;513	566720876487;1058	20105820106;296	794618124258;1986	42608839596;552	689756816507;1509	43396226415;0;843	644544431946;223	015165031222;126	157949753091;82	2965218497265;61	8330860009893;0;132	026273228372;0;77489	343715308;85654	8967890292;79776	5278241723;147157	733060519;113	85523307115;567	738272656305;144923	817372238;80404	7659282972;67358	315418715;72136	4482627509;66	7022411953042;0;159	925794431384;69843	5189898207;77	2081531809759;609	130184656687;406	980919776879;998	449217173327;0;77649	385681625;0;65094	325099354;60486	550942216;0;62967	1725613425;56004	4237875925;67287
Escherichia;25049	0773458971;33819	1122483035;43478	2608695652;26063	1675512745;49809	999254899;86940	5946638989;144102	564102564;4095	1967074823;0;106601	683650864;1439	81915496216;19534	217126478;112971	120900636;151608	751608752;214401	294498382;121151	18763353;19296	8620693012;11706	8714768206;33088	9419776478;17961	4144905872;94753	0600017119;493650	793650794;56638	3062920459;155768	912431717;139277	81871776;156037	735849057;0;210348	706411699;14236	5599228094;18626	3201528313;13751	0006508907;10094	2512896615;0;55781	1004389874;0;556	6195927;702	912400378903;423	26005859259;2085	85069304591;7061	87083123808;20793	4142360372;1250	10897331511;716	275584426058;626	646367220616;493	088618921103;53028	2817502668;7299	2700729927;16936	1416302835;730	331032149941;19186	2260654725;10885	3820035871;5200	97675420746;9750	81256771398;0;669
Alcaligenes;36631	3309776207;25475	5812659918;86956	5217391304;37071	6204704803;98837	6425005588;97075	5235362354;82820	5128205128;3903	47401518444;0;90651	3070447497;1897	3512642842;17312	791114296;76064	610866373;51866	1518661519;56432	0388349515;54794	5205479452;10300	7467554595;4819	76946838303;57994	8924952632;9272	66781893773;60001	7118890696;41798	9417989418;55451	1278195489;45522	2645257408;33529	8452468681;28679	2452830189;64116	7775314117;70584	9268841395;6817	89218809736;5830	29953501784;5745	79352550818;10518	2495936683;0;75684	0611281645;0;187	346232869819;277	817758244995;221	298019843284;251	333193703781;10246	0221827946;9651	55063515719;245	087153978883;232	189270726347;98	0555455443658;108	708445306424;1734	25827107791;0;7084	7126933103;23	0630852257876;9901	94564546016;10084	4886126496;6164	56393191449;8083	18993903087;0;265
Pseudomonas;5850	01963093836;11708	7551451774;0;6192	25476705327;9425	52715893004;9829	65993039868;10000;1094	09749737979;0;11253	8768276473;985	413688756227;3152	99175922608;8223	20117474302;8880	30888030888;12742	7184466019;14075	656654518;4799	87537848916;25108	4748614767;10269	9288793695;1261	26967814266;8730	63425490028;4232	80423280423;13553	6208943411;6455	88478728687;14738	3935151069;33018	8679245283;0;6749	15635545557;3317	91949607675;3424	2872075839;3882	89953090983;3535	52752455657;0;11420	2726342542;0;3118	3083718993;3641	75567434403;3839	86701717066;2408	07273625589;9926	27873658643;5109	64445390675;1406	3725949795;3383	16756907121;1955	91591509689;2484	69178187896;2734	79188900747;0;3326	45652417278;2411	50856045077;3242	74243360099;4782	79996841547;22054	7748437911;22815	6267924288;0;3185	21099294542;4119	58185430032;4153	76584311323;4554
Micrococcus;1550	84413034943;30120	1468461453;0;49030	2077190223;5625	51225691081;4151	65761035472;7051	28205128205;13645	5430864797;9117	37664725713;6468	76384581303;431	476750021235;788	247939806521;4013	70533529124;2960	10296010296;6270	22653721683;4021	61618700515;16122	907965067;84	1356266301278;33830	3539555702;280	28215069837;2910	21141830009;529	100529100529;1632	37039968342;2483	03261049495;3500	36845983788;5849	05660377359;17368	8100517369;3093	3633295838;6913	47011596789;765	958980643766;16085	2292706284;627	164158010035;2895	26396979255;3993	79476515827;416	724545075705;13	9348437671766;1308	75594546739;15	6058115128563;155	740654218155;1958	31000882378;3335	46235185579;54	2810475255244;13	1385148313445;22	4034193462293;10	7690893556286;1200	64034151548;7299	2700729927;2382	89433702762;139	592357945557;2123	22421247684;3282
Cutibacterium;8794	66038476639;19718	5448881967;0;20919	3368717646;21160	8672975188;15690	8236156053;32820	5128205128;12285	5901224469;31872	5099601594;17988	4802835623;1231	37628055577;2708	70655678968;9789	52520802741;20463	3204633205;30339	8058252427;14452	6831720498;5880	5775428143;769	240014904025;16063	9261883186;443	780071939085;17204	4851493623;6349	20634920635;11327	6612584092;27147	8232080781;12711	8644067797;24528	3018867925;36954	9150036955;26434	1957255343;6462	88845600685;2847	56515156977;2558	67367932786;5034	97986008056;7907	29399304676;39838	9279466614;11251	562717044;181	152968973296;348	108998282885;163	670706110444;264	22207543218;221348	80499445;10219	2889078135;243	442273750837;457	129705683676;342	220347694575;139	998161623171;3268	4098185699;0;5133	61800124742;1650	83136353006;6118	74613959234;4715	11883678695;13119
Sphingomonas;7067	13780918728;13850	2614306374;0;77829	1068737304;7264	73437150734;6410	64778069479;6025	64102564103;1198	90590250262;0;3898	98094816128;177575	611349923;25739	8781798638;7537	93441018111;7722	00772200772;3843	04207119741;5529	72225713209;1888	79477368539;180	290628493131;10434	6870966856;613607	698416406;13095	9513823504;3174	60317460317;12366	4424218441;3641	78116205926;36109	0641120118;28301	8867924528;0;7874	0157480315;2020	79047497679;1558	95180766319;1548	67091117213;1777	70122252844;0;70568	0430405651;0;1226	26625151154;1395	78319503811;1432	68962279003;453	2590074487;2609	18242454719;1703	21481796892;564	193918219845;1325	40431514132;802	951536858333;988	80591319673;1534	151547492;0;1167	4582993491;913	621867365411;1486	25694873379;2402	68017281249;2214	45500466831;1476	4302253946;0;1340	58319856787;1221	2199172827;1293
Moraxella;1982	72477424421;60601	8467015241;0;43198	3487320621;9537	29230310707;2320	04395872764;12051	2820512821;2006	6975127176;0;5848	47142224191;1172	49116853597;788	247939806521;217425	354870289;3603	6036036036;13754	0453074434;32298	6050018851;2696	88738304563;84	1356266301278;20073	0428096768;186	854767132246;14807	8404519387;15343	9153439153;247	328848436882;119351	100811124;1842	29918938836;6792	45283018868;0;42744	6569178853;3290	61151668518;3027	79079407418;2162	15407405191;821	496714013144;0;1320	26273228372;0;41	8045313015299;374	886613535415;27	7859570838661;31	148130843631;16430	2589257759;1490	3129657228;37	8322452450625;18	348615540326;23	7021682938368;13	821744606043;1133	93810032017;14598	5401459854;1007	53250491772;424	03707573027;6832	92155651637;24511	8498381293;8887	7450863039;2920	99505024111;0;13	4629475206146;293
Homo;4672	16332940715;2975	85938369118;86956	5217391304;1670	92588952231;1639	22211459653;2869	52805421576;9487	17948717949;7469	51609192464;6359	17866993564;9570	22596366859;712	353523283851;1003	22465066284;6754	77239353891;9652	50965250965;11731	3915857605;14578	3586778937;2365	86149487397;2307	72004471208;4256	25394733229;1728	40659597328;9244	20097577677;23280	4232804233;1830	23347843292;14898	1956629697;23949	8894620486;20566	0377358491;22727	2727272727;30933	633295838;1169	69178393927;1135	42154777782;1152	15130589617;1382	41113702212;1472	09495084383;1683	33498366175;157799	694402;1563	79913387204;1579	87929989925;4827	75294888937;6845	07027125726;1802	70785695988;0;5546	53612897177;7080	97991574135;1990	98213668229;4125	83316289341;113593	916755603;102189	781021898;1327	38409378049;1792	446799127;1119	51822112415;1624
Mesorhizobium;412	249705535925;278	11769941039;0;245	724395517987;409	805528649132;305	268941937847;641	025641025641;25	5630256397147;0;1240	58484714222;136	008975550172;544	607667502687;97	8952520802741;257	400257400257;404	53074433657;754	053035063466;68	1523887412254;24	0387504657508;384	435840404207;0;1112	72789523239;0;840	918084685398;165	53550736633;552	689756816507;377	358490566038;0;281	214848143982;509	748948642793;459	57538838626;650	890672811474;452	706522507243;0;858	170775984421;0;25949	7757264311;31895	4869676694;33213	4299503081;5608	81169880832;357	695190565196;283	869136328153;9237	64736070743;29484	1864382438;16614	5705995058;21116	9122867;733	724653148346;0;111	948056101969;18220	2419439025;115	812229771464;1218	26036931337;287	280649254267;169	948802923119;0;28056	7826329609;0;29129	5425399457;29070	392524826;0;16901	7851173364;24945
Corynebacterium;6458	57872006282;15185	2263878073;0;25440	6657492956;17509	8725877356;6349	59399230722;18846	1538461538;4481	19839464199;59071	4066809684;14178	1125387683;1289	74028538956;247022	57255464;36123	3480176211;30888	0308880309;16990	2912621359;67236	3956264924;238397	055816806;3293	30881380786;22764	0936925062;1027	70121922736;65308	5680047933;5291	00529100529;5292	83735654927;10925	3434861778;10501	1053795136;42075	4716981132;67442	7198817443;12373	4533183352;3349	77880536693;1513	89539703709;2573	63668330054;3098	27927354957;69930	985656068;16998	382678153;23197	6663425476;335	98456638637;779	898044229926;381	086304552969;215	888768950684;17534	654686566;0;282	919399223946;379	884299520082;475	017427587441;252	437630013435;5869	79722518677;7299	2700729927;11978	4420029106;705	649484803045;3918	31377393453;4557	1961963204;7995
Shewanella;10070	6713780919;5534	54221826677;0;9255	61889784418;22204	0086431711;21796	2024543623;17051	282051282;1030	1899332805;0;25786	4421798848;443	462215299603;4457	18380508778;20655	8981889378;12355	2123552124;15372	1682847896;14201	3321603619;2872	13638266593;1490	40252887655;11560	5349150122;1868	54767132246;14979	0293588975;16931	2169312169;12762	1685793431;9766	59493461347;7553	42667649226;6037	7358490566;0;14341	9572553431;823	790711645943;603	755902389792;650	890672811474;1192	49523001908;0;15249	034557877;0;68	1259028617524;73	6384419444565;59	682713297948;75	1851434156611;1346	33813106635;993	541977148535;78	9542509462174;66	372152510068;50	3265217197904;52	7430990488265;266	808964781217;0;1167	4582993491;46	5307859818522;1833	69363804818;1849	95093117957;1352	61305690551;1104	66721900028;0;69	9665302965275;195	395186765233;47
Agrobacterium;58	8928150765607;945	600177995328;0;81	908131839329;409	805528649132;183	161365162708;769	230769230769;28	1193282036862;0;0;115	685795295549;100	322465066284;0;128	700128700129;0;251	351011687822;739	940220619018;0;82	3791086580443;46	7136917830616;0;529	100529100529;247	328848436882;993	21304419798;0;0;0;0;72	8212783775419;90	1128212522078;14	9630039726776;35	3331920005653;0;165	032841535466;0;18669	5940160684;22677	292916986;24815	143453187;3870	96081242918;34	156569921345;141	934568164076;6607	48387606156;21910	0591640914;11631	9202620096;15068	160703983;0;0;31	9851588862768;6830	7193821359;115	812229771464;78	9613202332743;83	790189365828;10	621800182695;0;20496	9296320291;0;10877	5110246935;10423	9971850809;0;6084	10777562345;9578	34455112981;10842	4081396349;24863	010660221;21519	0746885853;25030	5363575923;20760	8342892764;20279	2955322437;10791
Paraburkholderia;2552	02198665096;2475	24752475248;0;1556	25450494725;4172	56538260934;5372	73337810611;5128	20512820513;186	610087169917;0;4962	3393885689;326	734205632022;1046	21999283411;3720	01957905042;3861	00386100386;5865	69579288026;3141	88764609778;574	427276533185;348	561881753386;2114	39712222314;490	493763722147;4279	72267397073;4232	80423280423;3017	41195092996;2979	63913259394;2763	44878408253;1886	79245283019;2402	06947524021;3937	00787401575;59604	2163520181;62538	2979490322;60106	3869582457;55327	3620238852;0;5281	0509291349;0;677	388238682197;763	162034697095;795	668009426215;168	629535946554;30738	0665483837;58477	0420835995;256	601315575206;704	722752419186;390	923433229856;507	67352733975;53628	6019210245;29197	0802919708;63826	3845575653;428	08323103304;52076	8993205682;47568	5553462454;53523	9759641857;59928	196630765;0;677
Brucella;137	416568511975;806	541328290132;0;163	816263678658;298	040384472096;183	161365162708;128	205128205128;15	3378153838288;0;88	6132033673017;38	5619317651828;300	967395198853;97	8952520802741;0;0;125	675505843911;29	2081666033823;12	0193752328754;219	677623088118;0;85	5944534794145;0;98	9315393747527;165	53550736633;0;188	679245283019;0;281	214848143982;109	231917566313;135	169231878312;104	741027808743;83	9163310013427;0;363	072251378024;0;12749	6078889796;15229	7686748762;15812	1888543751;6772	03327479633;92	0329800658463;141	934568164076;6966	06776577564;14474	7924001394;9267	54780289017;11137	1039052619;66	7022411953042;0;223	896112203937;8134	79523621859;19	302038295244;90	2415088380278;263	340595149745;148	705202557729;0;14014	7243849065;0;11171	8760569267;10585	2685901947;0;7835	79594838537;9702	07455935111;10447	1019416397;16168	0521850519;14472
Streptomyces;15822	536317236;11514	0727555902;0;12859	5766987747;14827	5091274868;24055	1926247024;8717	94871794872;4143	76645619776;16012	8715905608;5316	7922020381;6745	2114157909;1275	52848441419;3915	81008321096;5405	4054054054;7888	34951456311;33052	6580369486;8071	19003806798;420	678133150639;17656	5889557075;1261	26967814266;21484	207823333;9523	80952380952;4550	85081123862;56116	5369971859;93588	7988209285;20566	0377358491;33813	7472283814;17154	1057367829;21869	1401627556;1468	83898641099;1212	00332178688;57659	3526959225;2188	71595330739;22807	5387002013;164606	195304903;2414	59876165688;2891	9824472732;2770	22185830654;540	258959115393;1349	18451189313;0;832	309395391375;2516	47864243804;1530	90032199233;1834	05223364481;6937	03308431163;14598	5401459854;3886	19680468263;1874	58375177323;3956	91785052502;3417	8971472403;2549
Bartonella;98	1546917942678;139	058849705195;0;196	57951641439;74	510096118024;183	161365162708;0;33	2319333316291;0;88	6132033673017;239	709305567353;171	981368685059;0;128	700128700129;404	53074433657;125	675505843911;87	6244998101469;24	0387504657508;576	65376060631;140	141075349185;342	377813917658;0;346	260387811634;662	14202946532;0;566	037735849057;0;0;100	12925776912;81	101539126987;104	741027808743;77	2913575012367;0;363	072251378024;0;8419	74226732295;7387	27460779162;6070	35617486182;11552	734322555;25	6174274410088;70	9672840820382;10018	9654690294;6545	92522554073;8256	47174717774;8134	13909864588;200	106723585912;0;47	9777383294152;9227	6617834967;77	2081531809759;180	483017676056;161	595365205525;191	192403288509;0;6863	45144282001;0;6894	95273598536;6492	39580889827;0;9025	8741726282;6324	3039747239;6520	61922927856;6060	82929474452;6714
Hymenobacter;1943	4628975265;1529	64734675715;0;3243	56202083743;2421	57812383578;183	161365162708;3205	1282051282;207	060507681689;0;177	226406734603;139921	44830278;169602	293084916;685	266764561919;1801	8018018018;202	265372168285;1005	40404675129;194	721110689215;36	0581256986262;1455	36425295878;118325	781286495;3081	40032525892;529	100529100529;6578	94736842105;662	14202946532;368	459837877671;1132	07547169811;1847	74575018477;281	214848143982;100	12925776912;171	214360379195;97	2595258224041;260	582291004169;402	919439136141;924	183912598607;0;51	8685851333797;50	2080285984931;68	8178224762053;8	59258781893269;411	776426273993;567	738272656305;19	7385627365543;50	5153242653418;37	3390322437154;53	1670789447174;66	7022411953042;0;415	807065521598;73	2354109801326;424	644842495368;981	376408613552;406	980919776879;169	948802923119;0;52
Klebsiella;4142	1279937181;4366	44788074313;0;3587	57617456261;8270	62066910066;7875	93870199646;8589	74358974359;705	539507656126;0;5671	24501550731;574	781226175631;1117	87889645288;4601	07684777288;5662	80566280566;6877	02265372168;10179	7159733568;3495	24393687142;1117	80189665741;5519	40028008897;794	132760312047;10356	9288710092;15873	0158730159;2967	94618124258;18539	976825029;35924	834193073;6415	09433962264;0;11811	0236220472;6230	77063117843;3000	75694769852;2566	1551813142;7325	0123666172;0;8482	68805492293;0;373	144149765508;341	414594469753;318	358554862268;593	962632983722;1734	39471711719;4683	84074941452;518	137271834551;392	343235998081;331	830356113715;349	44423019327;5136	07257203842;0;3566	34521581986;513	457107921482;3184	83631871526;2447	8009272315;2417	94546455675;2326	1742400102;0;380	430259484035;683	883153678314;452
Paracoccus;24263	839811543;3309	60062298365;43478	2608695652;2391	71744970841;4060	80023843231;1160	02197936382;6410	25641025641;1472	43027684757;0;3012	84891448826;217	822803754682;472	948763883913;25746	4512971121;1415	70141570142;2831	71521035599;3393	2386577856;1382	51988589343;48	0775009315016;2032	01801356509;116	784229457654;2824	61696482068;1058	20105820106;890	383854372774;1655	3550736633;921	149594694178;3962	2641509434;0;4499	43757030371;386	863041380691;684	857441516779;987	558262196719;373	206840505971;0;2574	51232795326;0;1535	92944633769;1907	90508674274;1805	47820317275;418	888656172969;2540	8692847045;42296	5013128948;674	40089349894;1704	1559840725;997	763878999457;1221	06210016576;1534	151547492;21897	8102189781;8204	19325432999;1064	54346015872;10635	4231006794;9306	15559892161;5530	15249814465;5448	98349372252;0;1621
Clostridium;11817	8248920298;1223	71787740572;0;1064	80571391128;2905	89374860294;17827	7062091703;256	410256410256;112	477312814745;459	699662886914;27027	027027027;176	134228873403;171	981368685059;587	371512481645;900	900900900901;404	53074433657;1382	43056428302;691	259942946715;84	1356266301278;851	250789466458;233	568458915308;684	755627835316;529	100529100529;296	794618124258;827	67753683165;736	919675755343;1320	75471698113;6651	88470066519;281	214848143982;1606	61945420452;621	778466640234;463	853123153004;1424	36930252279;594	306172725808;1683	33498366175;2917	07181552993;42	5786892885953;6	69440381313241;31	9728821239007;155	740654218155;604	381528886021;638	705556738344;134	880178699788;46	6643802630512;45	1315259293604;43	9243172142961;867	129135538954;0;815	621551600058;102	772344690352;965	101914762199;789	613202332743;754
Dermacoccus;196	309383588536;9066	63700077873;0;4193	69635017365;782	356009239252;122	107576775139;128	205128205128;475	472276898694;2451	73153539687;886	132033673017;221	991661242809;85	9906843425296;22515	907978463;128	700128700129;809	061488673139;251	351011687822;311	553777102745;0;1208	22692698465;0;770	350081314731;0;296	794618124258;0;368	459837877671;0;923	872875092387;281	214848143982;182	053195943855;1072	34257290127;29	9260079453551;86	124655501378;116	558837750098;99	0197049212793;0;0;455	219459293004;0	152251819637622;0;55	9788229266488;283	869136328153;0;2	26526117781802;0	649374473803747;0	423979895890889;0;0;79	9628972156919;24	6815473468955;463	248919085855;6440	98769331423;83	790189365828;148	705202557729;0;0	203984053342646;0;11	1961343480141;2	44350613808742;0;106	973323527445;7	74045549062173;9	66518821504271;1	17225967180554;1	02820503505151;0;1
Stenotrophomonas;15429	9175500589;9233	50762042496;0;5799	09573422449;7972	58028462857;6532	75535746993;4102	5641025641;1237	25044096219;0;2392	55649091715;791	040708372264;1175	2060193479;2838	96231032795;4118	40411840412;5056	63430420712;12567	5505843911;5345	09448841896;480	775009315016;11231	01848038;397	066380156024;10100	1455105709;4232	80423280423;9992	08547685002;28803	1782817414;85482	6823876197;10754	7169811321;0;11529	8087739033;15165	0312221231;765	958980643766;643	409170825135;42095	0816196735;0;13400	6667326798;0;341	403672295827;418	400238320776;408	948387546654;88	0740251440601;884	275643519265;2412	8876587893;120	076256647372;343	413594557212;208	449206091003;244	975583845755;4202	24119530416;0;2366	90175758448;226	584696955106;2374	15071031501;2244	75753234594;1556	10351679395;2145	60363690438;0;355	136236869547;374	507441300029;365
Acinetobacter;20318	0212014134;7981	97797307821;0;19248	4109822423;6668	65360256315;5555	89474326882;8076	92307692308;3141	69585112094;0;6557	37704918033;804	068388022664;1117	87889645288;5090	55310817425;6563	70656370656;20024	2718446602;6660	80180972728;12432	9429175064;404992	848471736;202844	825218991;1354	69706170879;4194	12822049131;1587	30158730159;3165	80925999209;8111	23986095017;7921	88651436993;10754	7169811321;0;7311	58605174353;7609	82359045313;2685	36207331579;61699	9468813359;15917	6029962547;0;5248	0443608278;0;344	500304244089;401	664228787945;320	566206247014;974	184643971494;2612	97759898289;6458	02285146547;845	468437215744;358	364318330811;390	598745992954;347	239534734638;3802	02774813234;14598	5401459854;4781	78125349838;554	727892009733;7624	30512662137;4083	42827492076;6356	08436475066;4386	80347545302;0;327	802373721632;708
Malassezia;87436	1994503337;5228	61274891534;0;3505	66804272328;5625	51225691081;1892	66744001465;6923	07692307692;6390	75640992868;3984	06374501992;7532	12228622065;858	784642554342;2651	37943389466;16935	8786098874;14800	5148005148;6877	02265372168;5404	04675128817;516	010943326421;96	1550018630032;4777	98830216657;116	784229457654;3851	75040657365;529	100529100529;2275	42540561931;2814	10362522761;8658	80619012528;4150	94339622641;13118	9948263119;1687	28908886389;568	916237324546;369	462567134052;321	704585412567;909	829694014557;1568	50781663712;8746	74060137968;3055	97999722184;47	9977951980528;90	3744514772876;31	8967562140819;11	8148082510325;108419	594485612;0;32	8976045609239;51	421428736469;75	9768134350384;22	7253224197516;3001	60085378869;7299	2700729927;751	651233827504;875	992623049652;1524	86102532427;3440	45752444981;1514
Leifsonia;687	082842559874;611	858938702859;0;884	607823864753;1788	24230683258;1587	39849807681;2307	69230769231;61	3512615353153;1225	86576769844;1860	87727071334;201	668480988186;272	303833751344;587	371512481645;643	500643500643;202	265372168285;879	728540907377;272	609554964902;48	0775009315016;329	516434632177;303	6389965899;599	161174355902;0;1236	64424218441;1489	81956629697;552	689756816507;377	358490566038;1293	42202512934;562	429696287964;118	334577363506;90	1128212522078;112	222529795082;150	166066002403;330	969539290401;1254	24959566954;4861	78635921656;71	2225348100139;53	5552305050593;47	4264418171194;22	5555430246983;244	788751102973;638	705556738344;32	8976045609239;43	493014614106;23	052793820033;43	415541339227;266	808964781217;0;143	933214988245;21	0400075744027;57	9061148857319;191	763206280809;77	8051758396974;31
Ralstonia;3219	47389085198;3893	64779174547;0;2817	63973527292;5141	19663214366;4640	08791745528;4871	79487179487;222	398323065518;0;10456	3579973416;2877	55388118027;1547	83231816553;3328	43857072932;2445	30244530245;3033	98058252427;2639	18562272213;1002	81372004946;204	329378958882;4421	01216464838;397	066380156024;6333	98955747668;1058	20105820106;3561	5354174911;5462	67174308889;6448	04716285925;6792	45283018868;7206	20842572062;5905	51181102362;3427	15141364307;2838	55386944454;2850	45225679507;3160	11235955056;0;4389	87358484338;0;140	122595658832;170	707297234877;184	833709040074;38	6666451851971;2678	4443579988;4541	90618125044;67	440089349894;176	463845752024;95	7827348860526;113	117836223689;2334	57844183565;0;2718	73850533353;154	563132565805;2663	68128474367;2774	92639676935;3465	3228316296;2867	88604932764;0;150	744215420215;350
Sinorhizobium;157	047506870828;333	741239292469;0;0;74	510096118024;0;0;0;0;88	6132033673017;68	7861485541099;143	317807237549;0;128	700128700129;0;2513	51011687822;38	9442221378431;0;878	710492352473;46	7136917830616;0;0;148	397309062129;0;0;377	358490566038;0;281	214848143982;54	6159587831564;63	0789748765454;7	48150198633878;4	41664900007067;0;33	0065683070931;0;6898	5218227395;8220	7278825266;8873	083796661;3032	10942660587;38	9005379659763;70	9672840820382;3358	84542567033;7965	11135344372;4550	49162517975;5764	93944040759;0;0;111	948056101969;4752	20940310308;19	302038295244;90	2415088380278;35	9100811567834;53	1090009134748;0;7442	56217025978;0;7302	21212289437;7420	92814137149;0;4479	50792271177;6733	02348055445;7419	96499268828;8948	2282621565;7771	74487993878;8809	93243347712;7749	4506483199;7479	07124569955;4390	63431175763;5558	98702903027;58	9434256614014;21
Nocardioides;3121	31919905771;1112	47079764156;0;12499	1809186816;1043	14134565234;976	860614201111;1794	8717948718;224	95462562949;1149	24915721728;1063	35844040762;31481	6484287837;472	948763883913;881	057268722467;2445	30244530245;4045	3074433657;1759	45708181475;2560	58260556318;24	0387504657508;2773	42999148749;116	784229457654;11384	0623127621;529	100529100529;346	260387811634;1986	42608839596;6448	04716285925;3018	8679245283;8314	85587583148;4499	43757030371;441	479000163848;189	236924629636;1197	0403178142;571	956045509151;2256	34885916239;11420	2726342542;8751	2154465898;173	411389102643;147	276883888913;191	837292743404;49	407379958863;1055	05849312599;922	574693066496;65	7952091218478;173	065953985297;155	849873712899;137	793466164539;533	617929562433;0;415	807065521598;195	024685593502;3223	44039530574;27850	7856651363;1382
Streptococcus;6419	31684334511;14156	1908999889;0;3784	155690977;6184	33797779599;3724	28109164174;3846	15384615385;3233	72274342391;78608	6423536623;4253	43376163048;722	254559818154;859	906843425296;3132	64806656877;3861	00386100386;3236	24595469256;3267	56315194169;1908	26688475431;612	988136876645;3075	48672323365;2662	68043163451;20114	6965676624;2116	40211640212;1632	37039968342;8938	91739778182;16396	4627855564;3962	2641509434;8869	17960088692;3374	57817772778;1256	1670520126;450	564106261039;1024	96577212841;2424	7403010388;32278	1640687956;3960	78819685117;49590	2208640089;102	188854292629;147	276883888913;132	991964453463;144	999919444489;17526	1155440857;0;131	590418243696;133	423883373481;92	8605497539358;105	910177993544;400	213447171825;0;1311	39151433735;179	649295442977;984	403953057443;823	453768147003;4961	57621316224;924
Bradyrhizobium;687	082842559874;556	235398820781;0;950	134329336217;856	866105357276;1892	66744001465;1538	46153846154;38	3445384595721;0;1683	65086397873;284	524523564728;960	22930849158;685	266764561919;900	900900900901;202	265372168285;502	702023375644;262	873499430441;12	0193752328754;411	895543290222;93	4273835661232;941	53898827356;0;445	191927186387;993	21304419798;184	229918938836;188	679245283019;0;0;459	684319758233;486	609234761922;426	44561322131;375	415165006007;0;1452	2890055121;0;6102	6874120363;7377	23300207192;7735	9149557876;1732	4805189923;241	942370276194;638	705556738344;2370	27240861457;7086	41654256811;4032	61548232127;4960	47998594422;400	213447171825;0;175	918373874522;4321	2938633581;308	832612723904;406	086789771125;592	516339086926;382	384806577019;0;6781	85782148295;0;6440	10977809728;7257	21323011963;0;4225	44627933409;6002
Enterobacter;1276	01099332548;1390	58849705195;0;1801	97890046524;2309	81297965874;2747	42047744063;2820	51282051282;224	95462562949;0;2924	23571112096;177	697550431451;1433	17807237549;2838	96231032795;3217	50321750322;3438	51132686084;2764	86112856604;438	122499050735;757	22063967115;851	250789466458;700	705376745924;2567	83360438244;7936	50793650794;1929	16501780768;3807	31666942559;2947	67870302137;2452	83018867925;0;3937	00787401575;1328	98833039014;1072	34257290127;987	558262196719;1106	3705745177;0;2508	49919133908;0;204	377708585257;247	692941085899;261	416374317798;247	036899794315;755	239712705295;1916	11667021503;154	618741436342;263	902927215799;173	3829845056;203	595146006805;1734	25827107791;0;879	591869372611;364	558592779555;1138	82025941939;428	647166980632;999	497258863805;701	038812057868;0;264	363333132069;643	175823102224;373
Staphylococcus;3533	56890459364;9706	30770942263;43478	2608695652;9435	8167878907;18329	4836450339;6838	02429940778;5000;1909	55801528669;31259	5770763101;17634	027470093;1441	38247652021;1490	50519527051;13020	0685266765;4375	80437580438;36205	501618123;2639	18562272213;57734	8093193524;1430	30565271217;8485	04819177857;350	352688372962;8302	66198750321;1587	30158730159;4798	1796596755;4138	38768415825;1105	37951363301;9245	28301886793;16999	2609016999;3655	79302587177;2412	20484625608;1198	50052265436;1212	00332178688;1634	16013002615;4145	7532291115;10397	0690167343;5278	51090429226;121	542803969263;1211	68709017697;86	1745299148943;276	036883683213;4600	70020968339;2341	92037470726;218	769070330144;137	727879611336;150	005503448665;128	126724538227;867	129135538954;0;783	636392713781;400	973990504483;810	685608400247;4399	27355585385;1568
Cloacibacterium;1334	90380840204;36767	1598620536;0;26439	9449577354;29990	3136875047;2136	88259356493;6153	84615384615;1201	46220506659;0;6114	31103234382;336	11413498031;845	575062701541;97	8952520802741;10167	3101673102;1618	12297734628;20736	4584642453;593	899387602107;180	290628493131;50388	5547958371;350	352688372962;599	161174355902;7936	50793650794;1533	43886030867;21354	0804502566;921	149594694178;18490	5660377359;1478	19660014782;5343	08211473566;2972	01842378343;2081	606170926;456	371621166665;108	207900501731;2538	39246655769;1584	31527874047;0;18	5797916895688;297	900969684392;21	0107511099919;21	4814695473317;873	838913821077;0;14	8039220524158;9	51409694683568;210	397329512414;16	9591958356355;266	808964781217;7299	2700729927;1631	24310320012;1041	07575940266;1100	21618282891;4027	02733189699;406	980919776879;488	602808403968;0;9
Cupriavidus;1629	36788378484;1724	32973634442;0;884	607823864753;1415	69182624246;2625	31290066549;3205	1282051282;104	80840512283;0;3101	46211785556;2920	80577761959;845	575062701541;881	057268722467;2187	90218790219;809	061488673139;2764	86112856604;525	746998860881;156	25187802738;933	629898124502;303	6389965899;1968	67243002653;2645	50264550265;1681	8361693708;993	21304419798;1842	29918938836;188	679245283019;2032	52032520325;1687	28908886389;16867	2286041981;17175	5037306708;16653	8234215901;18030	9695427885;0;2640	52546456745;0;453	656580420306;478	649872638967;519	483208603568;112	777715123492;11715	7034830213;18593	428429494;136	525058927834;453	052235563604;253	580732020363;345	798003088609;15675	0266808965;14598	5401459854;16408	38650866;500	104795422342;17140	2100061767;13727	989531985;17218	8839146776;17568	4575021775;0;421
Shinella;0;472	800088997664;0;81	908131839329;186	27524029506;0;128	205128205128;7	66890769191441;0;265	839610101905;31	787538346975;128	986026513794;97	8952520802741;0;0;1131	0795525952;38	9442221378431;12	0193752328754;302	056731746162;0;85	5944534794145;0;0;0;0;0;0;562	429696287964;91	0265979719274;72	0902570017662;67	333517877049;39	749841000636;0;66	0131366141862;0;4725	46035304701;5686	89603925598;6100	1975315108;1088	03643257235;71	1595206694688;0;1636	65582690596;5494	61751291539;2899	45702553373;3740	01145763271;66	7022411953042;0;111	948056101969;3162	07036911456;38	604076590488;135	362263257042;125	685284048742;0;0;5166	71208711588;0;5175	41310236952;5106	92782860271;0;2888	27973524102;4713	93739378864;5242	39808783916;6153	25271518477;5340	38270705365;6305	17803856085;5347	31374258255;5166	27775582321;2692	097475602;4941	32180358246;38	9849075769827;75
Salmonella;1217	11817824892;1307	15318722884;0;1703	68914225804;1639	22211459653;3419	01214970389;2820	51282051282;10250	7732815256;0;2215	33008418254;422	096820672947;616	266571121462;2545	27655408713;4247	10424710425;6067	96116504854;6409	45079803946;399	178276912892;997	608144328658;1510	28365873081;724	062222637455;2396	64469742361;15343	9153439153;1830	23347843292;3476	24565469293;3868	82829771555;6603	77358490566;0;5343	08211473566;2539	64208341677;2541	18155931226;2498	82166343715;1839	53430852943;0;2046	40723503977;0;289	535087162448;274	470556338429;232	640780406287;811	99954888914;1091	11265026519;2696	75679511745;611	895444833184;294	710479234124;284	101332289139;301	788889895135;3735	32550693703;0;3438	40458027475;624	321763217373;2123	22421247684;1928	91225141284;2441	88551866127;2230	57803836594;0;286	597594946417;952	551535480509;498
Kocuria;3003	53356890459;3087	10646345533;0;12810	4318196711;2123	53773936368;1343	18334452653;1923	07692307692;736	215138423784;8810	91020533252;2126	71688081524;313	185418795607;358	294518093873;2447	38130200685;2316	60231660232;2427	18446601942;1759	45708181475;3972	31065805999;84	1356266301278;2773	42999148749;46	7136917830616;3081	40032525892;0;989	315393747527;2151	96159576229;736	919675755343;3396	22641509434;24759	793052476;2530	93363329584;163	847876349469;450	564106261039;127	185533767759;715	497138011448;404	358437133056;3003	59771594547;972	357271843312;20	1281076636996;582	41313174252;16	4431965208632;8	59258781893269;1153	73302845432;9580	58335107515;18	0936825085081;15	6303021269443;14	2862384236824;16	3656239813883;1200	64034151548;0;463	784803851013;73	2354109801326;636	967263743051;1331	06225536091;975	557204759283;329
Methylobacterium;3553	19984295249;3253	97708310157;0;47817	9673678003;6668	65360256315;6288	54020391965;8589	74358974359;403	895805107493;0;10190	5183872397;20389	3608672474;26370	4765317091;6656	87714145864;3861	00386100386;6067	96116504854;5404	04675128817;847	036831498087;168	271253260256;2443	91355685531;29546	4100527865;13951	8959171446;1058	20105820106;8755	44123466561;2648	56811786128;1658	06927044952;2264	15094339623;0;3655	79302587177;5862	11290939212;5325	66773600548;5461	49645002731;4217	89979506749;0;4950	98524606397;0;952	214324090403;1094	53502344715;1125	14094712203;581	073751255323;2655	67331138457;4683	84074941452;593	801762324676;1085	96620864596;657	491654726294;815	482931756535;6136	60618996798;0;1839	14663596091;796	687979115365;4420	16676961087;4624	87732794892;4321	17976586627;6266	86210779003;0;1015	63660159303;0;1153	66834344329;1187
Rhodococcus;706	713780918728;723	106018467015;0;2457	24395517987;1564	7120184785;1098	96819097625;1410	25641025641;61	3512615353153;1149	24915721728;1772	26406734603;902	036538993669;286	635614475099;1468	42878120411;257	400257400257;606	796116504854;628	377529219555;146	040833016912;72	1162513972524;549	194057720296;70	0705376745924;941	53898827356;529	100529100529;791	452314998021;662	14202946532;921	149594694178;1132	07547169811;1662	9711751663;0;391	414371279288;153	191796128753;291	778577467212;401	915059006431;687	841042525269;759	151071063142;15140	9918044173;215	215920404172;244	345739179333;234	620054061576;78	4073638477608;443	086615368559;0;108	562095051049;219	503808130566;122	731775548908;154	583070041818;400	213447171825;0;175	918373874522;133	523124991402;135	114268066708;225	603772095069;359	100811567834;116	839802009645;0;202
Ensifer;0;333	741239292469;0;0;0;122	107576775139;0;0;0;0;5	21107186015984;14	3317807237549;0;128	700128700129;0;125	675505843911;9	73605553446077;0;0;0;0;0;0;662	14202946532;0;0;0;0;9	10265979719274;0;14	9630039726776;0;0;99	0197049212793;0;3785	63255674965;4629	18023678106;4970	56515570946;705	666274629847;4	74396804463125;0;1279	71681741994;4311	24507362325;2410	80273399641;3092	93334052403;0;0;0;2368	21469871114;0;112	801886047535;0;10	621800182695;0;3972	38545479469;0;4030	14185968725;3985	35851122058;0;2286	55479039914;3377	65330499858;3953	06197995247;4950	32919827989;4296	18337145689;5020	33180265009;4106	07961433607;4104	76029133349;2277	28196801717;926	497838171711;32	7889939958308;0;0;0;0;15	4612078295556;11	3679639408184;30	21787084882;0;4126	69712387229;3148	16060906093;2374	50449389693;3618	33984422597;4034	57639711996;0;0;0;5366	76765363817;5299	36129277578;0;6064	68741896657;6800	6112400249;5241
Microbacterium;1158	22536317236;8343	53098231171;43478	2608695652;14661	5555992399;6929	43893897623;732	645460650833;5384	61538461538;355	326056392035;1225	86576769844;1063	35844040762;6447	13810538976;1304	1920458617;1370	53352912384;4247	10424710425;1011	32686084142;5027	02023375644;788	620498291322;72	1162513972524;3350	0837520938;256	925304806839;2139	86133698536;529	100529100529;494	657696873763;6952	49130938586;1289	60943257185;3396	22641509434;2217	29490022173;1406	07424071991;605	326876513317;675	846159391558;441	408617193988;1382	41113702212;600	062164713467;1485	29557381919;23892	2072510071;298	050825020167;291	20656587126;364	719233941924;79	4814373251274;319	743446208146;2412	8876587893;116	78649619128;323	705822310195;227	930440305115;240	396600970134;266	808964781217;0;1615	25052375698;247	220088999232;289	53057442866;13682
Penicillium;726	344719277581;1529	64734675715;0;655	265054714632;409	805528649132;915	806825813542;2179	48717948718;242	84874357729;0;1240	58484714222;18	7598586965754;716	589036187746;2545	27655408713;2702	7027027027;2831	71521035599;2387	83461103431;301	817721568284;312	50375605476;878	710492352473;233	568458915308;1797	48352306771;11640	2116402116;17263	5536208943;1820	89058102963;5895	35740604274;3207	54716981132;9608	27790096083;1406	07424071991;209	361175335433;189	236924629636;202	000553631147;5143	18776058229;198	581723574241;2046	40723503977;277	816363383803;8	51573785771905;0;6	69908006405539;20	4073960699651;218	222530053038;0;4	93464068413858;9	28757082905388;4	8703085535281;3	0526552504144;2934	89861259338;0;383	821906635321;20	6353920441258;270	228536133416;259	44433790933;47	8801082090446;6659	86871454974;0;8	15936213370584;89
Vibrio;3023	16450726345;2808	98876404494;0;2735	73160343359;6072	57283361895;4029	55003357958;4743	58974358974;59860	93714052;0;4607	88657509969;374	676066745493;917	233966320315;2741	06705824768;2702	7027027027;3640	77669902913;10808	0935025763;623	107554205489;504	813759780767;2636	13147705742;397	066380156024;4707	6949413678;2645	50264550265;2671	15156311832;4469	45869889091;2394	98894620486;8490	56603773585;0;2249	71878515186;1702	19738207504;1522	90667916231;1832	967986653;1877	07582503003;0;5116	01808759943;0;253	149661770375;281	164960151561;285	472161820542;398	481260103004;1453	55180887502;3548	36420410191;289	49892013613;285	649434522852;246	437612808522;280	759487058946;1534	151547492;0;2015	06500983544;562	010971554719;2065	31809759111;1556	66602745598;1615	95365205525;1561	40462685616;0;308	627872707423;806	005145406585;402
Nitratidesulfovibrio;2591	28386336867;1696	51796640338;43478	2608695652;2735	73160343359;6147	08292973698;6776	97051102021;5897	4358974359;311	86891280452;0;4696	49977846699;105	784758761245;1347	18738803296;4992	65785609398;4504	5045045045;4854	36893203883;2639	18562272213;1032	02188665284;384	620007452013;3240	24494054974;0;4194	12822049131;2645	50264550265;3413	13810842897;2979	63913259394;1658	06927044952;4528	30188679245;5358	46267553585;4780	65241844769;750	969433268401;378	473849259273;710	742688702184;794	99682001272;1962	79326779177;5809	15602204839;0;20	1281076636996;30	1248171590959;24	2841652322008;16	1111021604988;872	89012021215;1419	34568164076;23	0283231926467;23	1056640137438;11	3640532915656;11	1082732723413;266	808964781217;0;399	81448607846;0;791	383570105003;710	651882099469;724	186636661799;594	820810230918;0;28	1497993612851;0;2
Nitratireductor;78	5237534354142;0;0;16	3816263678658;111	765144177036;244	215153550278;0;5	11260512794294;0;354	452813469207;17	7176443245435;14	3317807237549;0;0;0;125	675505843911;9	73605553446077;24	0387504657508;82	3791086580443;0;0;0;0;0;0;0;0;281	214848143982;27	3079793915782;45	0564106261039;37	4075099316939;59	624761500954;0;66	0131366141862;0;2245	83232047663;2644	2895061873;2803	41275498754;845	295826687504;37	0029507481238;0;950	740771810701;2484	76498594859;1554	60249028617;1948	52680553535;66	7022411953042;0;79	9628972156919;1914	64068927065;0;248	164149304576;209	47547341457;63	7308010961698;0;2416	39509589698;0;2901	66481852699;2665	86519665337;0;1350	538209534;2616	03939657285;2719	78396371302;2816	50810620648;2461	40860890942;2985	60539295267;2495	78030890388;2483	81843965492;1436	94561280059;2161	82828906733;21	7679441744896;32	3314185948765;82	3791086580443;20
Kytococcus;1531	21319199058;1223	71787740572;0;720	791560186095;3613	73966172416;1221	07576775139;7307	69230769231;199	391599989775;4750	22984983144;1506	42445724413;162	585442036987;300	967395198853;881	057268722467;1287	00128700129;606	796116504854;628	377529219555;467	330665654117;60	096876164377;823	791086580443;46	7136917830616;1112	72789523239;529	100529100529;1088	24693312228;1324	28405893064;0;3018	8679245283;0;0;546	159587831564;207	259488880078;306	74158143989;364	37354250583;830	301844219833;1881	37439350431;0;8	51573785771905;113	804864823251;28	4710902722354;27	9259104115313;556	941848439709;922	574693066496;9	86928136827717;6	56925741567226;7	79249368564496;5	51173864658155;0;0;239	888691647076;8	90154166609346;482	550957381099;270	724526514083;197	505446362309;244	301404201984;0;12	647011307244;24	4243983456541;9	79661755451234;17
Devosia;235	571260306243;278	11769941039;0;475	067164668108;149	020192236048;305	268941937847;256	410256410256;12	7815128198574;0;443	066016836509;16792	1579621791;128	986026513794;0;514	800514800515;202	265372168285;251	351011687822;58	4163332067646;24	0387504657508;274	597028860148;23	3568458915308;1198	3223487118;0;741	986545310645;496	60652209899;552	689756816507;377	358490566038;0;281	214848143982;209	361175335433;162	203078253974;74	8150198633878;145	749417002332;0;231	045978149652;0;2170	73899573129;2523	79023755092;2617	58940911982;577	851530823224;136	62627968538;70	9672840820382;825	72987447919;2302	63798725202;1376	99857170084;1731	19471090168;200	106723585912;0;95	9554766588303;1657	70982754477;77	2081531809759;924	975465589785;161	595365205525;63	7308010961698;0;2185	68913156645;0;2382	44408813784;2314	00031276879;0;1551	11319114796;2163
Thalassiosira;2296	81978798587;1362	77672711091;0;1245	0036039578;3911	78004619626;3052	68941937847;4615	38461538462;130	371430762545;3524	36408213301;3101	46211785556;37	5197173931509;530	275886778932;1860	00978952521;1673	10167310167;2022	65372168285;2890	53663440995;360	234054775048;240	387504657508;1400	44484718675;233	568458915308;3166	99477873834;1587	30158730159;2572	22002374357;2648	56811786128;1473	83935151069;566	037735849057;2217	29490022173;2812	14848143982;432	376340366655;540	676927513247;433	927115207649;0;818	789860244515;3036	60428425257;1666	89818030282;35	6112674050069;43	5136247853607;24	208039322382;60	1481147325289;367	183126654459;0;46	0566463852935;30	1279736649797;17	5331107927012;15	3480722312502;333	511205976521;0;527	755121623567;24	6815473468955;579	061148857319;496	328298609153;412	965933303009;541	711809317443;0;34
Aminobacter;58	8928150765607;0;0;0;74	510096118024;0;0;0;0;0;14	5910012084476;0;0;0;0;0;9	73605553446077;0;0;23	3568458915308;0;0;0;165	53550736633;0;0;0;0;0;36	0451285008831;59	8520158907102;11	0416225001767;0;33	0065683070931;0;2355	76275463992;2768	13597673025;2889	28278126316;792	666226296541;20	8734593963775;0;962	254933407024;2547	51272057414;1468	88505974408;1825	65743170617;133	404482390608;0;63	9703177725535;1657	70982754477;38	604076590488;0;71	8201623135668;31	8654005480849;0;2452	29628928529;0;2524	26178987935;2597	44702478693;0;1537	74152570703;2330	22894156308;2602	835186311;2894	18573393296;2497	39578513622;3048	99732516969;2482	46825649295;2526	77654790903;1312	55350207138;617	665225447807;22	0420996426822;32	3314185948765;68	6492572150369;0;15	0464936654262;0;5	68398197040919;45	32680627323;72	6216412490922;2243	35582520298;1970	6043507099;1552	74932297186;2397	74613981943;2645
Pleomorphomonas;39	2618767177071;3420	8477027478;0;409	540659196645;149	020192236048;0;128	205128205128;0;0;177	226406734603;9	9010365343037;544	607667502687;195	790504160548;0;404	53074433657;251	351011687822;194	721110689215;0;192	217920202103;70	0705376745924;427	972267397073;7407	40740740741;0;5793	74275782155;0;0;0;0;31	8593092901746;45	0564106261039;7	48150198633878;26	499894000424;0;132	026273228372;0;1307	55284015341;1077	79901391432;939	165349434674;1732	4805189923;3	795174435705;0;1883	38786111289;960	47073939484;930	878308197671;945	220779899147;66	7022411953042;0;47	9777383294152;975	932659028065;57	9061148857319;688	091504889962;885	782001867324;10	621800182695;0;955	869273963639;0;834	112008927051;620	650559074204;0;949	388246306077;702	974094102828;837	48855883345;909	365015933785;921	728691421731;1022	00163891337;1055	78346707356;1166	97477535413;1073
Acidovorax;2316	45072634472;3059	2946935143;0;2064	08492235109;2570	59831607183;2197	9363819525;1923	07692307692;0;0;1595	03766061143;8409	10666073994;157	649587961304;1468	42878120411;2445	30244530245;3236	24595469256;2890	53663440995;2200	34855078813;24	0387504657508;3185	32553477771;303	6389965899;10528	117777968;1587	30158730159;1483	97309062129;8442	31087568283;17133	3824613117;6981	1320754717;5912	78640059128;3655	79302587177;2735	34926905642;1108	38770140216;1271	85533767759;13185	905589711;0;5116	01808759943;0;68	9000608488178;83	6800476641552;75	2123989009855;23	6296165020649;573	071339791455;1774	18210205095;23	0283231926467;72	2618315723948;38	9624684282248;51	3863633819757;2668	08964781217;0;943	562187145165;44	1030928001903;1814	39159975293;1398	74338698943;1250	86782696129;945	340216259852;0;66	9067694963879;113	980525613052;113
Neorhizobium;78	5237534354142;472	800088997664;0;589	738549243169;111	765144177036;183	161365162708;0;0;0;0;10	9432509063357;114	654245790039;0;0;0;628	377529219555;48	6802776723038;0;0;0;85	5944534794145;0;0;662	14202946532;0;0;0;562	429696287964;22	7566494929819;18	0225642504416;29	9260079453551;35	3331920005653;0;0;0;2276	79863995925;2801	60799579591;2876	41750250378;476	888623950764;18	975872178525;0;718	812659656187;2563	14302270109;1428	29915513134;1843	21019939605;66	7022411953042;0;31	9851588862768;1577	19133701965;0;45	1207544190139;0;0;0;2452	70425739197;0;2671	67755879487;2340	87888028775;0;1604	59985291168;2095	78696390016;2528	89649646592;2920	22223822254;2507	79208049063;3041	26660172859;2548	11044596753;2437	30740515423;1342	83056809365;2161	82828906733;23	2483837027295;0;13	7298514430074;0;10	0309957769508;46	3836234886669;5	68398197040919;45	32680627323;0;2297	23555026244;1703
Sphingobium;961	915979583824;778	729558349093;0;835	462944761156;1601	96706653752;671	591672263264;8589	74358974359;112	477312814745;0;1772	26406734603;5143	84903316378;1404	51451092798;489	476260401371;900	900900900901;202	265372168285;125	675505843911;253	13744389598;24	0387504657508;7880	93472828624;0;171	188906958829;529	100529100529;494	657696873763;496	60652209899;2394	98894620486;2641	50943396226;0;1687	28908886389;104	680587667717;117	14666762787;224	445059590163;119	249523001908;0;2475	49262303198;0;1311	42363008873;1529	67127130076;1635	7174242768;660	555188580451;86	3402184122888;141	934568164076;815	860593110913;1552	15695904091;795	48373040959;1011	78562355402;66	7022411953042;0;159	925794431384;907	552634411256;115	812229771464;530	168864423413;406	980919776879;212	436003653899;0;1469	90908838711;1196	79551893705;1427	04062377397;1563
Bacillus;3474	67608951708;3615	53009233508;0;2424	48070244414;1862	7524029506;1465	29092130167;1666	66666666667;16344	9985940336;3984	06374501992;1240	58484714222;483	066361436818;415	621640988893;783	162016642193;2059	20205920206;1011	32686084142;7917	5568681664;2249	02882846044;649	046262575271;1592	66276738886;326	995842481431;2054	26688350595;0;1137	71270280966;2648	56811786128;1289	60943257185;4716	98113207547;5543	23725055432;1406	07424071991;7937	51934315207;1531	91796128753;1556	15241315847;2557	23977104092;1571	38581263095;2871	5714427171;25559	1054313099;326	694670541585;294	553767777826;328	407174958352;578	92560430059;745	751776616033;1987	08395429707;542	810475255244;346	584960206157;368	520013883626;391	587831844825;2067	76947705443;0;2366	90175758448;486	347867392925;1756	4854848672;1635	62734768925;2280	29015345575;1890
Brachybacterium;785	237534354142;33012	5709200133;0;11188	6508092523;2719	61850830788;1282	12955613896;2307	69230769231;457	578158950893;1685	56543058535;443	066016836509;440	335572183507;229	308491580079;97	8952520802741;772	200772200772;1011	32686084142;1633	78157597084;1061	23005325622;24	0387504657508;2718	51058571546;70	0705376745924;2054	26688350595;0;494	657696873763;1324	28405893064;736	919675755343;1132	07547169811;5912	78640059128;281	214848143982;582	570227020335;423	530259885376;1466	3743893224;488	039714507809;857	642806161214;924	183912598607;3611	61272398944;51	0944271463143;97	06885529042;49	0250859233144;36	518498230464;1231	53410438627;1348	37839755873;13	1590418243696;46	890906380833;57	1449536947297;27	1347133370169;0;0;527	755121623567;44	1030928001903;193	02038295244;406	086789771125;2543	63074860549;531	090009134748;0;44
Stutzerimonas;608	55908912446;1307	15318722884;0;556	975296507437;968	631249534312;1282	12955613896;2820	51282051282;63	9075640992868;0;3810	36774479397;100	052579715069;1031	88821211035;881	057268722467;386	100386100386;1213	59223300971;1131	0795525952;184	985055154755;84	1356266301278;1537	74336161683;93	4273835661232;2910	21141830009;0;741	986545310645;993	21304419798;3131	90862196021;3207	54716981132;0;1687	28908886389;509	748948642793;369	462567134052;635	927668838796;450	498198007208;0;561	111661220583;0;138	574279684701;180	748902954575;186	051723597175;42	9629390946635;407	032458229361;567	738272656305;72	3747300340326;245	554311675473;91	8864880432302;123	208557745892;66	7022411953042;0;207	903532760799;113	69696400783;656	269302038295;406	086789771125;664	336501400493;605	442610413613;0;204	799989556016;276	809847917413;216	925102992773;232
Lawsonella;333	72595210051;5673	60106797197;0;1097	56896664701;1005	88629759332;732	645460650833;1923	07692307692;1237	25044096219;766	166104811523;1949	49047408064;40	6463605092468;114	654245790039;293	685756240822;6048	90604890605;2022	65372168285;0;2726	09554964902;12	0193752328754;906	170195238488;23	3568458915308;1455	10570915005;0;6677	8789077958;331	07101473266;0;377	358490566038;739	09830007391;1124	85939257593;309	490433104553;171	214360379195;194	519051644808;223	040774503569;604	379158704211;627	124797834769;138	908181691902;15	4831597413074;10	0416057196986;8	52610189970685;10	7407347736659;1321	66949723427;0;6	57952091218478;11	5528320068719;7	79249368564496;15	6024601687847;0;0;191	910953317661;135	14158711251;212	322421247684;236	883960699823;227	430513992962;212	436003653899;0;5	50756944025144;40	7073305760901;63	4447613054133;46
Xanthomonas;903	023164507263;1585	27088663923;43478	2608695652;556	975296507437;37	255048059012;18071	9213627206;641	025641025641;270	968071780976;0;797	518830305716;209	485088778426;229	308491580079;587	371512481645;514	800514800515;1213	59223300971;502	702023375644;399	178276912892;180	290628493131;988	549303896532;70	0705376745924;3680	56149961483;0;296	794618124258;6290	34927992054;1105	37951363301;0;0;2812	14848143982;605	326876513317;342	42872075839;291	778577467212;2345	24061903752;0;627	124797834769;0;296	502509046036;321	331383030356;402	553811121874;124	592523374524;278	945321024318;638	705556738344;148	039220524158;413	863217187352;206	17639543269;280	165915204699;867	129135538954;0;495	76996273729;222	943157182614;1756	4854848672;778	33301372799;514	711163247229;1710	10982941389;0;377	166514630552;325	658644608721;322	35536810324;412
Fusobacterium;1963	09383588536;1418	40026699299;0;1703	68914225804;4433	35071902243;3846	38866841688;2051	28205128205;240	292441013318;4673	61323935029;3190	07532122286;119	33354559766;601	934790397707;2447	38130200685;4633	20463320463;1820	38834951456;1508	10607012693;360	234054775048;204	329378958882;2032	01801356509;326	995842481431;3166	99477873834;2116	40211640212;2275	42540561931;993	21304419798;1289	60943257185;2075	47169811321;2586	84405025868;2530	93363329584;441	479000163848;261	327181631403;351	630593357923;571	956045509151;1309	48817719246;3036	60428425257;833	44909015141;17	0314757154381;0;19	335981093978;13	9629552057656;1208	76305777204;0;11	5141615963234;11	3263058890901;4	54562131662623;7	80123008439235;333	511205976521;0;495	76996273729;3	2369242422158;559	759110562075;383	526412561618;442	891000933662;265	545004567374;0;10
Brevibacterium;274	83313702395;194	682389587273;0;884	607823864753;1043	14134565234;122	107576775139;512	820512820513;145	709246146374;383	083052405762;886	132033673017;184	471943849658;114	654245790039;293	685756240822;514	800514800515;1618	12297734628;377	026517531733;574	427276533185;48	0775009315016;576	65376060631;23	3568458915308;0;0;247	328848436882;496	60652209899;0;377	358490566038;1662	9711751663;562	429696287964;273	079793915782;162	203078253974;493	779131098359;337	873648505406;2054	88913959432;693	137934448955;3611	61272398944;44	9011632497914;93	7216533838538;41	5647467610709;13	9629552057656;334	924143950966;922	574693066496;18	0936825085081;50	9683765009054;41	5599663234398;32	3072680668857;1133	93810032017;0;383	821906635321;46	1261704515752;289	53057442866;349	685846747358;436	905987407532;318	654005480849;0;48	7521887488924;81
Bosea;39	2618767177071;528	423628879742;0;147	434637310792;111	765144177036;244	215153550278;128	205128205128;17	8941179478003;0;354	452813469207;206	879552848346;128	986026513794;685	266764561919;257	400257400257;0;0;107	096610879068;12	0193752328754;549	194057720296;46	7136917830616;0;0;98	9315393747527;165	53550736633;0;188	679245283019;0;0;81	9239381747347;54	0676927513247;82	2965218497265;19	874920500318;0;231	045978149652;0;1671	40709407413;2162	29243164177;2137	84392544167;346	925733189407;70	2107270605425;70	9672840820382;585	577361184445;1912	56001243175;1059	12976677391;1339	26769514014;0;0;47	9777383294152;1160	43734083437;38	604076590488;5437	05090749117;71	8201623135668;0;0;1823	61743688325;0;2061	02173123026;1773	98545625147;0;1283	67988232934;1719	0847966899;1892	92711191611;2208	59891955911;1877	27390399627;2319	21703232989;1876	08131736071;1888
Pararhizobium;0;111	247079764156;0;0;0;0;0;0;0;0;1	04221437203197;0;0;0;0;0;0;0;0;0;0;0;0;0;0;0;0;0;9	10265979719274;0;0;0;0;0;0;1882	75222454298;2353	08294031604;2409	84180122429;370	555349691472;0;0;644	793049394108;2137	2739212713;1151	66562929094;1534	04405931241;0;0;31	9851588862768;1284	24969309912;0;22	5603772095069;5	98501352613057;0;0;2025	56164969247;0;2068	95232639344;2103	85878489327;0;1029	61823895166;1842	8148049112;2137	45637375669;2447	61649685251;2086	11377111562;2512	48511835738;1988	54520841854;2024	68347060818;1088	33245348136;926	497838171711;14	6947330951215;0;0;0;0;0;39	7878737928643;15	10893542441;0;1942	11918055236;1444	30879850811;1270	65426429609;1821	35466829412;2090	81500875688;0;0;28	1243094477591;2568	70930430545;2555	53230404125;0;3098	4144676715;3369	36631010999;2644	2854917748;241	927679752266;33	9870387542019;516	145336036838;729	67094646741;0;39	2906723943736;0;0;91	9311986908997;81	6393174953057;0;0;0;0;26
Achromobacter;431	880643894778;361	553009233508;0;262	106021885853;447	060576708144;610	537883875694;384	615384615385;15	3378153838288;0;354	452813469207;706	100237051659;57	3271228950197;195	790504160548;386	100386100386;202	265372168285;251	351011687822;116	832666413529;12	0193752328754;411	895543290222;140	141075349185;513	566720876487;0;643	055005935892;331	07101473266;184	229918938836;1132	07547169811;184	774575018477;281	214848143982;263	977134118589;306	383592257506;389	038103289616;240	707370503851;0;858	170775984421;0;497	009427695967;522	163497424328;611	138804025416;98	814759917726;181	219579304914;425	803704492229;171	067543716804;513	534709011345;379	55937993829;421	6056084739;266	808964781217;0;255	881271090214;400	164759443929;250	926497838172;383	526412561618;436	905987407532;339	897605846239;0;548	309135385032;651	317289217442;567
Halomonas;1217	11817824892;13933	6967404606;0;688	028307450364;2384	32307577677;1160	02197936382;256	410256410256;189	166389733889;0;1683	65086397873;121	93908152774;214	976710856324;1370	53352912384;772	200772200772;2629	4498381877;1005	40404675129;739	940220619018;324	523131287636;1537	74336161683;303	6389965899;5734	82838312077;2645	50264550265;1088	24693312228;2317	49710312862;736	919675755343;1509	43396226415;0;1968	50393700787;905	714649820678;279	349745881844;239	408063562841;384	248463006148;0;3399	67653563059;0;263	213715602225;301	248171590959;277	098311740473;54	7777473456959;163	192500735315;425	803704492229;82	2440114023097;226	073065546238;132	797079892866;165	436955376625;333	511205976521;0;383	821906635321;148	49389961165;231	624459542928;552	72924163292;155	610351679395;84	9744014615597;0;211	735447369666;122	12199172827;231
Mycobacteroides;314	095013741657;27	811769941039;0;65	5265054714632;558	82572088518;427	376518712986;512	820512820513;10	2252102558859;383	083052405762;531	67922020381;37	5197173931509;214	976710856324;0;257	400257400257;202	265372168285;125	675505843911;68	1523887412254;12	0193752328754;274	597028860148;46	7136917830616;1198	3223487118;0;148	397309062129;662	14202946532;0;0;739	09830007391;0;63	7186185803492;99	1241033774285;37	4075099316939;108	207900501731;270	53162341998;297	059114763838;2222	53090707043;30	9663194826147;16	736009532831;32	2012598533571;5	37036738683293;132	831105249675;0;9	86928136827717;28	0892386049434;12	9874894760749;22	2165465446826;0;0;31	9851588862768;22	2538541652337;38	604076590488;56	4009430237674;29	9250676306528;10	621800182695;0;24	2741023477749;16	2829322304361;41	9855038050529;43	9831104855735;0;0;41	3997089119617;20
Serratia;863	761287789556;472	800088997664;0;458	685538300242;521	570672826168;976	860614201111;769	230769230769;71	5764717912012;0;1329	19805050953;122	460188713756;200	644930132569;391	581008321096;1287	00128700129;1618	12297734628;251	351011687822;214	193221758137;8702	02766860179;356	976137518192;70	0705376745924;684	755627835316;1587	30158730159;939	84962406015;496	60652209899;184	229918938836;1132	07547169811;0;3093	3633295838;168	399206248066;144	180514003532;202	000553631147;185	499258002968;0;1089	21675413407;0;239	214818003199;287	859363964694;273	215890339713;150	370286831322;217	273736444111;283	869136328153;134	880178699788;295	163531469688;160	720182266427;203	849533944339;266	808964781217;0;159	925794431384;209	186229153196;57	9061148857319;180	483017676056;185	535419310048;53	1090009134748;0;248	044608864657;284	951314032631;281
Liberibacter;412	249705535925;278	11769941039;0;81	908131839329;298	040384472096;915	806825813542;0;74	1327743551727;0;443	066016836509;40	1252533232308;157	649587961304;0;0;202	265372168285;1633	78157597084;253	13744389598;36	0581256986262;549	194057720296;93	4273835661232;2910	21141830009;0;0;7945	70435358384;184	229918938836;188	679245283019;0;1406	07424071991;391	414371279288;81	101539126987;142	148537740437;682	372270510918;0;957	1904809057;0;380	885729636161;324	678584936922;318	510806681906;1148	18454730488;37	95174435705;212	901852246115;863	562119724252;412	504060480661;450	341197582898;443	90695099776;133	404482390608;0;207	903532760799;622	703301096265;96	5101914762199;112	801886047535;5	98501352613057;138	083402375035;0;442	237427646856;0;485	632327345112;434	944092579561;0;574	981613960019;598	243385722143;536	901205345622;391	473032505588;391
Bacteroides;1060	07067137809;3226	16531316053;0;900	989450232619;1788	24230683258;1404	2371329141;1410	25641025641;86	91428717503;0;797	518830305716;88	0671144367014;444	285202436403;978	952520802741;514	800514800515;1213	59223300971;628	377529219555;1168	32666413529;72	1162513972524;4503	39127330642;163	497921240716;1198	3223487118;529	100529100529;791	452314998021;8773	38189041549;1105	37951363301;754	716981132075;1293	42202512934;562	429696287964;345	901072293324;198	248206754857;269	334071508196;264	99894000424;551	136232818364;1023	20361751989;0;40	2562153273992;26	7776152525296;33	7999039595522;33	2962777983642;715	390381130393;283	869136328153;36	1873650170163;31	7136564894523;22	4034193462293;29	1698168372931;133	404482390608;0;447	792224407875;239	53239392397;328	134651019148;360	966035352111;436	905987407532;318	654005480849;0;26
Brevundimonas;1197	48723989007;889	97663811325;0;1801	97890046524;1825	49735489159;793	699249038403;897	435897435897;470	359671770751;0;531	67922020381;956	231686339331;114	654245790039;881	057268722467;514	800514800515;404	53074433657;1759	45708181475;77	8884442756862;120	193752328754;1290	60603564269;23	3568458915308;1883	07797654712;0;791	452314998021;165	53550736633;1105	37951363301;2830	18867924528;0;562	429696287964;336	798412496131;504	631799012364;2513	78466740983;198	74920500318;0;495	098524606397;0;633	261233419471;843	494880454684;776	027524692961;521	999710000161;1090	16385665626;496	770988574267;500	043589326043;758	182916215691;461	380563637562;532	603545218134;66	7022411953042;0;191	910953317661;790	214130630933;135	114268066708;1319	78206675616;197	505446362309;223	057803836594;0;784	930637262501;1074	67352720878;1236	70633985773;1221
Mycoavidus;274	83313702395;166	870619646234;0;81	908131839329;298	040384472096;244	215153550278;384	615384615385;17	8941179478003;0;354	452813469207;4	16885748812788;28	6635614475099;0;0;0;125	675505843911;87	6244998101469;24	0387504657508;137	298514430074;23	3568458915308;171	188906958829;0;197	863078749505;496	60652209899;552	689756816507;377	358490566038;0;843	644544431946;6722	31426022684;8182	24416970047;7586	24301414752;6792	80616210868;0;165	032841535466;0;5	41910590945758;10	0416057196986;7	53646507206231;0;3372	96127973282;7167	69569228586;4	93464068413858;7	24883576901766;3	57155960592061;6	1053105008288;5869	79722518677;0;9403	63671256537;4	45077083304673;6832	92155651637;5989	78014912409;6918	67563620694;8561	17094725214;0;5	30358538690879;0;0;7	33051841426226;0;13	3716654409307;25	8015183020724;19	3303764300854;10	9205243110306;6	28347521420367;15
Delftia;549	6662740479;862	16486817221;0;376	777406460913;1043	14134565234;732	645460650833;641	025641025641;0;0;531	67922020381;150	59997675862;128	986026513794;391	581008321096;386	100386100386;202	265372168285;125	675505843911;126	56872194799;12	0193752328754;741	411977922399;116	784229457654;1369	51125567063;1058	20105820106;395	726157499011;1158	74855156431;184	229918938836;566	037735849057;0;0;250	3231444228;180	225642504416;291	778577467212;306	957105504911;0;693	137934448955;0;43	3528472756606;66	9440381313241;52	6030036847985;11	8148082510325;175	526817651356;425	803704492229;19	7385627365543;62	2946823899955;26	9490406628555;36	3774750674382;66	7022411953042;0;159	925794431384;45	7215549212982;386	04076590488;191	763206280809;281	295635728137;265	545004567374;0;49	568124962263;65	1317289217442;62	0452445119115;139	279849870983;0;80
Nitrosospira;0;0;0;49	1448791035974;37	255048059012;61	0537883875694;128	205128205128;0;0;265	839610101905;14	0698940224316;0;0;0;0;125	675505843911;9	73605553446077;0;0;23	3568458915308;0;0;0;0;0;377	358490566038;0;0;104	680587667717;144	180514003532;104	741027808743;92	749629001484;0;33	0065683070931;0;31	7404774696801;30	1248171590959;38	0629549094056;3	22222043209976;80	6474567587313;0;16	4488022804619;36	0176527273065;13	6368639498787;18	14633954413;66	7022411953042;0;223	896112203937;10	9246193174783;115	812229771464;56	4009430237674;77	8051758396974;84	9744014615597;0;23	6621501877469;8	14146611521803;41	518998207219;19	5480491046994;0;13	3716654409307;24	6287220156146;35	761196395658;42	6949312047072;27	4188009347069;34	0151831408383;29	8373588520788;25	1934770212073;14	90866374632;0;0	219324374554052;43	1085581265021;137	298514430074;0;25	0774894423769;185	534493954668;45
Gaopeijia;0;83	4353098231171;0;0;0;0;128	205128205128;5	11260512794294;0;0;2	08442874406394;71	6589036187746;0;0;0;0;38	9442221378431;0;0;0;0;0;98	9315393747527;0;0;0;0;0;50	0646288845601;9	01128212522078;7	48150198633878;0;4	31699399074436;0;0;0;0;0	0761259098188112;0;0	94879360892625;141	934568164076;0;0;0	649374473803747;0	0847959791781777;0;0;0;0;19	302038295244;485	048110004399;0;0;0;0	203984053342646;0;11	662639945848;0;0;0;0;0;0;0	114245003894612;0;0;0	645986590287365;0	0656769328031716;0;0;32	3314185948765;0;61	4150016377334;10	0309957769508;15	4612078295556;0;0;0;0;7	20952811235329;0;0;0;268	441962847632;0;0;0	366958472043636;0;0;0;0	377308657347143;1	43776284101937;0;0	641264882154753;0;0;0;0;0;0;9	19311986908997;0;0;0;0;81	96049504139;0;0;0;0;0;0;0;0;79	6982094468944;0;0;46	0882590160157;0;31	2881324113764;311	126667444483;0;0;67	5059911567152;0;63	2311097059753;0;0	251052872956074;0	83391898124998;0	777915295915089;0	00859704223060577;0;0	325040120398575;0	60698130085485;0	0777532332418554;1	40917315356042;15
Zymoseptoria;1158	22536317236;5701	412837913;0;7420	87674464321;2011	77259518665;427	376518712986;512	820512820513;79	2453794831156;842	782715292675;531	67922020381;81	2927210184936;214	976710856324;195	790504160548;7593	30759330759;1011	32686084142;1382	43056428302;175	248999620294;24	0387504657508;686	492572150369;46	7136917830616;1112	72789523239;0;346	260387811634;1655	3550736633;2026	52910832719;2264	15094339623;2217	29490022173;3655	79302587177;59	1672886817528;45	0564106261039;59	8520158907102;1093	12062751749;106	485851771694;2211	44007657524;1250	17363522711;18	5797916895688;23	4304133459634;19	4121070037969;8	59258781893269;1015	20916155109;0;11	5141615963234;15	4037760091625;15	5849873712899;13	7369486268648;0;0;239	888691647076;16	993852271633;250	926497838172;157	922640466549;400	995906250748;159	327002740424;0;17	3386445341249;32
Roseateles;785	237534354142;6174	21292691067;0;1048	42408754341;1601	96706653752;1526	34470968924;2435	89743589744;63	9075640992868;0;1417	81125387683;171	965371385275;200	644930132569;685	266764561919;900	900900900901;404	53074433657;2764	86112856604;146	040833016912;36	0581256986262;2471	37325974133;116	784229457654;1283	91680219122;0;1335	57578155916;827	67753683165;1105	37951363301;2264	15094339623;0;1406	07424071991;623	532196107703;883	105648271636;516	223637057376;697	830542011165;0;1617	32184704756;0;241	537291964395;287	859363964694;277	783444928842;41	8888656172969;374	773475525869;425	803704492229;59	215688209663;239	664632613146;172	408922794895;183	668090899933;466	915688367129;0;447	792224407875;169	129291655776;540	457072266831;597	849996051934;867	826961288932;318	654005480849;0;222	138634090141;236	102517341323;279	903358700353;261
Aspergillus;1217	11817824892;3365	22416286572;0;2227	90118602975;1937	26249906862;976	860614201111;2948	71794871795;109	921010250773;0;2215	33008418254;43	7730036253427;458	616983160158;1664	21928536466;3088	80308880309;3236	24595469256;1885	13258765867;486	802776723038;156	25187802738;1372	98514430074;210	211613023777;2311	05024394419;5291	00529100529;2918	4804115552;1820	89058102963;1105	37951363301;2830	18867924528;79822	6164079823;2249	71878515186;168	399206248066;117	14666762787;157	111541713114;240	707370503851;228	800681509451;2343	46634980361;833	44909015141;10	0640538318498;20	0832114393972;7	84096871133755;17	1851756378654;220	12011727089;0;8	22440114023097;4	30399623785424;4	54562131662623;4	15500297973071;1667	5560298826;0;319	851588862768;15	780005680802;463	248919085855;349	685846747358;179	550405783917;3526	43766065473;0;7
Comamonas;412	249705535925;1251	52964734676;0;1638	16263678658;1601	96706653752;1343	18334452653;1025	64102564103;0;0;1329	19805050953;2731	12276190977;143	317807237549;783	162016642193;1158	30115830116;404	53074433657;502	702023375644;194	721110689215;60	096876164377;1125	84781832661;163	497921240716;513	566720876487;1058	20105820106;494	657696873763;165	53550736633;368	459837877671;566	037735849057;0;281	214848143982;1087	76784576453;1513	89539703709;1406	52237343169;1245	49501801993;0;660	131366141862;0;156	379913387204;177	401701048009;209	803007460644;22	5555430246983;857	70942246933;1419	34568164076;64	1503288938016;174	878162927551;99	0296072550714;131	603359684532;1467	44930629669;0;1135	47314046283;138	783126885003;1563	46510191476;1218	26036931337;1651	86373321204;1412	69942429843;0;177	466126408102;187	253720650015;197	798373481583;161
Hankyongella;78	5237534354142;139	058849705195;0;0;37	255048059012;0;0;2	55630256397147;0;0;2308	50483405081;85	9906843425296;0;0;202	265372168285;0;19	4721110689215;24	0387504657508;0;0;0;0;148	397309062129;0;0;188	679245283019;0;0;22	7566494929819;18	0225642504416;0;19	874920500318;0;0;0;13	1606857801113;13	3888076262648;15	2251819637622;17	1851756378654;20	8734593963775;0;21	3834429646005;19	0281938936714;16	5590490819955;15	0936842937156;0;0;0;12	9476969688632;0;146	642451861795;0;10	621800182695;0;11	8310750938735;40	7073305760901;8	8636063588445;34	2090859332239;0;13	3716654409307;13	2525980369736;12	0814852688034;17	7072908320101;18	3934456270326;15	4614468821992;21	5747056315031;14	211704986322;15	4340792087453;0;0	109662187277026;0;0;0;5	01549788847539;0;68	2077836449103;15	10893542441;0;13	2949970925941;14	4190562247066;12	2650025511205;15	8931471927934;17	6906611000053;53	6883925695265;0;44
Fusarium;687	082842559874;3142	73000333741;0;1163	09547211847;633	335817003204;0;641	025641025641;84	3579846110586;459	699662886914;708	905626938414;25	5342521147832;673	593694016482;97	8952520802741;772	200772200772;1213	59223300971;125	675505843911;233	665332827058;36	0581256986262;823	791086580443;23	3568458915308;684	755627835316;529	100529100529;7518	7969924812;662	14202946532;921	149594694178;1132	07547169811;9608	27790096083;843	644544431946;746	418103369805;603	755902389792;486	29762911202;1077	66235601724;2426	15062279833;3036	60428425257;3611	61272398944;34	8371094179416;63	5968362247579;57	3228100935648;9	66666129629928;1028	49227207606;0;14	8039220524158;50	9683765009054;25	9749789521499;32	6464519835984;133	404482390608;0;47	9777383294152;61	0969450718233;0;112	801886047535;149	625338153264;892	231215346377;0;40	7968106685292;911
Neisseria;392	618767177071;834	353098231171;0;1507	10962584365;1266	67163400641;671	591672263264;769	230769230769;230	067230757432;0;88	6132033673017;5242	85939850682;415	621640988893;587	371512481645;514	800514800515;3438	51132686084;377	026517531733;87	6244998101469;60	096876164377;521	734354834281;116	784229457654;513	566720876487;1587	30158730159;643	055005935892;165	53550736633;368	459837877671;0;0;3937	00787401575;1192	44843343225;1378	72616515878;1488	81889528142;1031	2875415165;0;759	151071063142;0;57	2876910428373;33	4720190656621;67	8281856485608;71	9629229835613;3673	72885376244;638	705556738344;67	440089349894;68	8639398056678;50	9758961935941;53	3366709030738;1534	151547492;0;1407	34699099618;197	047763244887;1505	55898702903;1082	89810605633;2064	82966651505;1168	39802009645;0;54	2597581891438;187	253720650015;199	664395872918;171
Wifcevirus;1040	43973301924;806	541328290132;0;606	120175611035;1229	4165859474;1770	55986323951;2820	51282051282;56	2386564073724;1992	03187250996;2747	00930438635;25	0131449287673;386	958079541383;1174	74302496329;1029	60102960103;1213	59223300971;1382	43056428302;272	609554964902;36	0581256986262;768	871680808414;23	3568458915308;1112	72789523239;1058	20105820106;840	918084685398;662	14202946532;184	229918938836;754	716981132075;1293	42202512934;2249	71878515186;204	809845436837;315	394874382727;216	963557603825;163	416013002615;227	361683512537;1023	20361751989;833	44909015141;14	709001754242;6	69440381313241;8	44997598988804;13	9629552057656;83	49383758551;354	836420410191;8	22440114023097;7	70188800458126;3	89624684282248;5	00296277151249;200	106723585912;0;191	910953317661;13	7569280294172;443	946880790611;203	043394885562;281
Ancylobacter;98	1546917942678;250	305929469351;0;32	7632527357316;0;0;0;122	702523070631;0;0;31	2664311609591;171	981368685059;0;0;0;0;58	4163332067646;0;0;1938	61820899706;0;0;98	9315393747527;0;0;0;0;0;31	8593092901746;18	0225642504416;7	48150198633878;0;0;99	0197049212793;0;1167	43024449458;1506	24085795479;1503	02996346261;256	703561090614;6	64155526248375;0;486	884547501674;1439	34695238557;787	691236723945;973	627432923837;0;0;0;835	126454491677;38	604076590488;169	202829071302;0;10	621800182695;0;1433	19195878543;0;1432	63869094797;1578	50496520447;0;655	211606605603;1181	35769934898;1466	69231163273;1504	37934619129;1348	77651597979;1668	2901185893;1512	52457565538;1342	52163126472;618	216968476254;617	665225447807;12	0080095068343;21	554279063251;0;0;0;15	4612078295556;0;0;0;967	385972658489;961	270414980438;772	695160720593;1304	29761295525;1233	92361172537;0;0;144	639305731332;1254	63101591719;1356
Pannonibacter;0;0;0;0;0;0;0;0;0;0;2	08442874406394;0;0;0;0;0;0;0;0;0;0;0;0;0;0;0;0;0;0;0;0;2	20832450003533;0;0;0;1098	53018364576;1512	93526176793;1380	54337456414;231	999871111183;0;0;404	640536099364;1451	352836628;742	559710794584;889	425025599906;0;0;15	9925794431384;814	491062447552;0;0;0;21	2436003653899;0;1344	05092747469;0;1420	04303980646;1441	66862147158;0;788	928261014909;1162	12384025107;1453	16104813167;1390	11487712899;1313	58905478025;1499	76034757333;1401	43779346764;1231	89642767801;564	952975972882;1544	16306361952;12	0080095068343;0;0;0;0;15	4612078295556;5	68398197040919;0;0;885	166911691131;1002	12440761711;914	969190313592;1327	60756217134;1323	48258354415;0;0;0;1248	39272189245;1351	21809152382;0;1904	71767329199;1865	03669326693;1492	39782897811;129	028095867875;22	604587095955;318	269756863362;434	996141163264;0;0;0;0;55	1587192145398;163	278634990611;0;0;0;0;0;26	2577460350803;0;0;0;0;0;0;0;0;54	8877545419617;0;863	856805462637;0;0;0;866	914725657402;67
Psilocybe;2414	60541813899;11764	3786850595;0;17364	5239499377;3054	91394083898;610	537883875694;641	025641025641;2203	53281014341;1685	56543058535;12140	0088613203;69	3072557401259;558	939448226442;587	371512481645;900	900900900901;606	796116504854;2513	51011687822;525	746998860881;96	1550018630032;3130	40612900568;46	7136917830616;2739	02251134127;0;98	9315393747527;2151	96159576229;2947	67870302137;2641	50943396226;10347	3762010347;1124	85939257593;50	0646288845601;108	135385502649;59	8520158907102;507	914635008127;90	6568738056317;3498	69624055187;0;1	54831597413074;0;7	23196143278706;2	14814695473317;656	565177376965;0;1	64488022804619;1	35915670669081;0;1	35673566685084;0;0;303	859009419629;10	1153882569244;173	718344657196;293	28490372359;311	22070335879;106	21800182695;0;0	815936213370584;138	404923958706;64	844278098915;34	2090859332239;0;655
Deinococcus;25382	8032979976;639	670708643898;0;753	554812921827;4470	60576708144;244	215153550278;256	410256410256;186	610087169917;459	699662886914;177	226406734603;242349	23457171;229	308491580079;195	790504160548;1029	60102960103;404	53074433657;502	702023375644;272	609554964902;12	0193752328754;933	629898124502;46	7136917830616;1198	3223487118;0;0;331	07101473266;2579	2188651437;2264	15094339623;1662	9711751663;843	644544431946;314	04176300315;216	270771005299;224	445059590163;496	87301250795;343	920521262634;891	177344291514;6250	86817613557;84	3832205901251;87	0272495707214;105	967266467785;22	5555430246983;133	779898858601;709	672840820382;42	7668859292011;93	1022344083206;55	8462047471222;58	1700417162299;333	511205976521;0;1039	517663804;65	1431003745931;193	02038295244;936	255654194538;1244	88281343516;127	46160219234;0;77
Lactobacillus;1256	38005496663;611	858938702859;0;1294	1484830614;1490	20192236048;366	322730325417;256	410256410256;155	93445640226;459	699662886914;620	292423571112;227	723840288985;300	967395198853;97	8952520802741;2445	30244530245;2022	65372168285;879	728540907377;397318	69030581;144	232502794505;1537	74336161683;326	995842481431;599	161174355902;529	100529100529;49	4657696873763;827	67753683165;184	229918938836;754	716981132075;2217	29490022173;4780	65241844769;414	17102077227;63	0789748765454;142	148537740437;211	999152003392;289	238597379872;528	10509291349;1111	26545353521;17	0314757154381;10	0416057196986;9	82024236662664;17	1851756378654;449	728170631043;0;8	22440114023097;15	6303021269443;14	2862384236824;10	9386813139849;200	106723585912;0;63	9703177725535;71	6169488590247;212	322421247684;1173	13961489436;287	280649254267;95
Candidatus Nasuia;117	785630153121;55	6235398820781;0;98	2897582071948;335	295432531108;183	161365162708;128	205128205128;7	66890769191441;0;620	292423571112;53	1529329736304;42	9953421712648;0;0;202	265372168285;502	702023375644;19	4721110689215;24	0387504657508;54	9194057720295;46	7136917830616;0;0;197	863078749505;0;0;0;0;0;787	380072457172;964	207187398623;710	742688702184;635	997456010176;0;363	072251378024;0;151	734965464812;110	457662916685;470	914878139166;1315	74000977407;430	752298452518;1206	44382939465;801	056671058497;230	377061784093;828	601828573581;870	17633832646;1133	93810032017;0;1039	517663804;52	6000189360068;984	403953057443;485	048110004399;718	201623135668;902	853015529072;0;473	854955914966;73	2731950369622;56	4471773379045;31	7655797951364;0;40	114996322792;57	1151791504967;48	3259410752135;307	070336135589;532	838698164471;74	2149450345563;190
Massilia;6870	82842559874;556	235398820781;0;884	607823864753;707	845913121228;610	537883875694;897	435897435897;475	472276898694;0;1151	97164377492;50898	1021797392;1447	50985309925;293	685756240822;5019	30501930502;202	265372168285;1131	0795525952;243	401388361519;108	174377095879;1180	76722409864;81959	1722333816;5649	23392964136;529	100529100529;296	794618124258;662	14202946532;552	689756816507;754	716981132075;0;843	644544431946;4701	52378525005;747	936416393324;778	076206579233;993	7460250159;0;990	197049212793;0;160	250703322531;157	318489608612;178	972013984025;36	518498230464;606	279116103874;709	672840820382;42	7668859292011;149	507237735989;91	8864880432302;109	132425202315;600	320170757738;0;991	53992547458;115	720041659215;694	873378628783;1849	95093117957;724	186636661799;860	365814798292;0;148	092422726761;130	263457843488;272
Pseudochrobactrum;0;0;0;32	7632527357316;0;61	0537883875694;0;0;0;0;2	60553593007992;42	9953421712648;0;0;0;0;0;0;109	838811544059;0;0;0;49	4657696873763;0;0;0;0;0;0;0;0;0;0;0;0;1127	94818715424;1328	83915690678;1420	58560312884;355	51832100834;0;0;379	967332678671;1315	66369207671;757	820010928972;941	320164856951;0;0;0;788	191052979548;38	604076590488;0;107	73024347035;0;0;1232	87961840295;0;1261	89764214076;1094	69074986316;0;655	211606605603;1022	67836179124;1160	30584521588;1445	58126896863;1248	69789256811;1470	38359849715;1233	88954760597;1209	28689701795;689	804825231711;926	497838171711;8	0601707648614;0;0;0;0;0;0;0;0;1153	51593195481;1035	76887214142;728	54115153656;1236	48685159933;1218	44428326287;125	272915995562;0;0;1532	78553772627;1530	85745738063;0;1693	51240443929;1833	34276604977;1496	71111750117;198	918314462974;42	3234822222137;369	52668399866;322	73907247597;45	1834447858305;0;0;38	4231153461923;0;0;0;0;0;81	96049504139;8
Cohaesibacter;39	2618767177071;83	4353098231171;0;0;0;0;0;5	11260512794294;0;0;11	4643580923517;42	9953421712648;0;0;0;0;9	73605553446077;0;0;0;0;0;0;0;0;377	358490566038;0;0;18	2053195943855;9	01128212522078;0;24	2915695003887;0;0;0;699	064662320028;615	885150808182;761	715853647025;801	258814115474;10	4367296981888;0;608	605684377092;762	260386335763;554	241113391498;675	65436209172;0;0;0;723	452568135232;0;22	5603772095069;29	9250676306528;0;0;743	113906327259;789	722213176149;1082	75949257253;735	495347564313;0;708	698268369325;840	308539247041;879	532127568886;851	060521730825;748	419020513604;783	895356927501;753	737588232513;703	317900175369;641	53227962138;617	665225447807;6	96354889209115;10	7771395316255;0;0;0;15	4612078295556;0;0;0;689	590507092181;740	178219534937;691	746143883198;706	715278506214;696	569780812709;71	5845234260353;0;28	1243094477591;816	48260029709;802	425239655552;0;820	493766956549;900
Tepidimonas;78	5237534354142;2586	49460451663;0;8289	1029421401;4284	33052678638;427	376518712986;256	410256410256;355	326056392035;0;886	132033673017;41	1674676952628;157	649587961304;0;257	400257400257;202	265372168285;754	053035063466;29	2081666033823;0;1070	92841255458;163	497921240716;427	972267397073;1058	20105820106;395	726157499011;496	60652209899;184	229918938836;3773	58490566038;0;843	644544431946;209	361175335433;153	191796128753;67	333517877049;143	541092502297;0;264	052546456745;0;3	09663194826147;10	0416057196986;5	93782096586727;2	14814695473317;133	779898858601;70	9672840820382;4	93464068413858;5	66315294454505;6	49374473803747;5	08775875069066;66	7022411953042;0;111	948056101969;315	195498085764;57	9061148857319;135	362263257042;448	876014459793;84	9744014615597;0;9	58725050710436;24	4243983456541;8	8636063588445;17	1045429666119;0;254
Afipia;0;55	6235398820781;0;16	3816263678658;149	020192236048;61	0537883875694;0;0;0;0;7	81660779023977;157	649587961304;97	8952520802741;0;0;0;0;0;0;0;0;0;0;0;0;0;0;0;13	6539896957891;9	01128212522078;7	48150198633878;11	0416225001767;0;0;0;1121	75492325772;1318	79755118709;1269	17116849922;297	518353230545;6	64155526248375;0;429	313739520057;1267	86668122475;696	129435917616;848	383771677668;0;0;63	9703177725535;715	360257529693;19	302038295244;0;0;0;0;1207	58559578846;0;901	288815015136;1224	1965751818;0;815	671591896771;897	306438768892;1147	74110053632;1313	67120695177;1149	53322918759;1570	88300323144;1281	62932176929;1190	39178925204;576	118054549421;926	497838171711;9	97925904220936;10	7771395316255;13	7298514430074;40	9433344251556;5	01549788847539;30	9224156591113;17	0519459112276;15	10893542441;0;908	258222430899;684	905170673562;608	344126535578;939	814770667184;1055	91133440657;0;0;0;1189
Chryseobacterium;372	987828818218;5784	84814773612;0;9878	12069982308;4172	56538260934;366	322730325417;1282	05128205128;273	524374344947;0;4696	49977846699;213	653946266554;372	626298817628;293	685756240822;2445	30244530245;606	796116504854;2513	51011687822;146	040833016912;204	329378958882;3679	60018672598;0;171	188906958829;1058	20105820106;346	260387811634;4469	45869889091;1842	29918938836;5283	01886792453;1847	74575018477;562	429696287964;637	186185803492;270	338463756623;119	70403178142;150	166066002403;702	231022494417;726	144502756048;0;10	0640538318498;10	0416057196986;12	104019661191;11	8148082510325;181	219579304914;0;18	0936825085081;10	8732536535265;36	0402832961079;8	7339858553523;200	106723585912;0;271	873850533353;212	827768925689;115	812229771464;1037	77735163732;143	640324627134;74	3526012788647;0;8	97529834707642;105	839059497834;14
Aeromonas;863	761287789556;1307	15318722884;0;2244	28281239761;1005	88629759332;610	537883875694;1025	64102564103;414	121015363378;0;1683	65086397873;119	854652783676;200	644930132569;881	057268722467;772	200772200772;29126	213592233;2010	80809350258;146	040833016912;216	348754191757;1235	68662987066;93	4273835661232;684	755627835316;2116	40211640212;593	589236248516;331	07101473266;0;943	396226415094;0;843	644544431946;705	456134282437;441	552824135818;336	667589385245;408	540032506537;0;891	177344291514;0;203	603550598192;281	164960151561;210	564266558832;140	703625535023;362	439158609828;425	803704492229;148	039220524158;221	769069308384;165	915178056857;168	998386502108;333	511205976521;0;591	72543939612;250	052397711171;386	04076590488;236	883960699823;281	295635728137;509	846408769358;0;202	76014902259;244	243983456541;277	104325113349;249
Flavobacterium;490	773458971339;1084	65902770052;0;8387	39270034729;260	785336413084;549	484095488125;897	435897435897;120	146220506659;0;1860	87727071334;64	6172910659821;214	976710856324;195	790504160548;900	900900900901;606	796116504854;1759	45708181475;243	401388361519;240	387504657508;686	492572150369;140	141075349185;1283	91680219122;529	100529100529;692	520775623269;331	07101473266;736	919675755343;2452	83018867925;1847	74575018477;1124	85939257593;1410	91226856487;1261	57949753091;1660	89344096721;1174	8286340188;1028	88356779407;1056	21018582698;0;62	7067969522948;66	9440381313241;105	586636918691;20	4073960699651;482	935946943461;922	574693066496;29	6078441048315;96	7266522928294;49	0277727721829;57	8308577995172;1600	8537886873;0;655	695757168674;49	363094693791;772	081531809759;1364	90282117517;1322	68798927486;393	006606759714;0;93
Variovorax;628	190027483314;1056	84725775948;0;1408	81986763646;1564	7120184785;793	699249038403;1025	64102564103;0;0;1506	42445724413;16043	8480430601;659	261913292727;195	790504160548;386	100386100386;404	53074433657;251	351011687822;107	096610879068;24	0387504657508;466	814949062251;14971	7382164712;599	161174355902;1587	30158730159;296	794618124258;1655	3550736633;184	229918938836;754	716981132075;0;1124	85939257593;464	23564965683;306	383592257506;531	186641030053;465	956469507455;0;858	170775984421;0;492	364479773574;612	537948901616;561	047955364639;126	740670329257;263	764623281498;851	607408984458;200	675387821636;488	390309937565;301	959130318742;364	79230242452;333	511205976521;0;607	718018839259;367	390901491494;250	926497838172;507	608487213906;305	235689832659;223	057803836594;0;485	68603100884;431	497704106555;754	806057295285;547
Rothia;883	39222614841;639	670708643898;0;704	409933818229;1266	67163400641;732	645460650833;769	230769230769;419	233620491321;2145	26509347226;1595	03766061143;49	5051826715185;401	289860265138;978	952520802741;643	500643500643;809	061488673139;879	728540907377;136	304777482451;12	0193752328754;741	411977922399;116	784229457654;770	350081314731;529	100529100529;939	84962406015;827	67753683165;552	689756816507;943	396226415094;1293	42202512934;1124	85939257593;304	939103205957;108	135385502649;187	037549658469;348	915271005583;19718	5895517233;2079	41380334687;555	632726767607;11	6123698059805;30	1248171590959;16	8238260699573;3	22222043209976;12345	7024393484;851	607408984458;11	5141615963234;12	9119887135627;10	0653043439581;10	8538853348067;3601	92102454642;0;239	888691647076;34	3923200735429;308	832612723904;282	004715118837;4351
Anaerococcus;569	297212406753;778	729558349093;0;704	409933818229;745	10096118024;244	215153550278;384	615384615385;189	166389733889;229	849831443457;620	292423571112;144	867797712444;71	6589036187746;489	476260401371;514	800514800515;1011	32686084142;377	026517531733;6786	03070751916;0;466	814949062251;46	7136917830616;1198	3223487118;0;197	863078749505;0;184	229918938836;566	037735849057;184	774575018477;843	644544431946;81	9239381747347;9	01128212522078;97	2595258224041;90	5413045014487;210	093707549559;759	151071063142;138	908181691902;11	6123698059805;20	0832114393972;10	1247460059019;3	22222043209976;9805	7819482528;0;1	64488022804619;7	24883576901766;4	8703085535281;7	37725018850146;66	7022411953042;0;223	896112203937;19	8261609835718;366	738727609636;146	642451861795;478	801082090446;254	923204384679;0;7	95537808036319;56	9902628065262;38
Citrobacter;314	095013741657;584	04716876182;0;409	540659196645;819	611057298264;1404	2371329141;641	025641025641;74	1327743551727;0;354	452813469207;43	2518964393267;200	644930132569;489	476260401371;1158	30115830116;606	796116504854;879	728540907377;340	761943706127;348	561881753386;576	65376060631;93	4273835661232;599	161174355902;1587	30158730159;395	726157499011;496	60652209899;552	689756816507;2264	15094339623;0;562	429696287964;314	04176300315;459	57538838626;418	964111234972;298	12380750477;0;759	151071063142;0;62	7067969522948;133	888076262648;82	9011157926854;93	444392530893;179	321992087061;780	64012490242;65	7952091218478;85	8533986393029;56	8202664578278;71	0590305513129;266	808964781217;0;591	72543939612;68	7846401470858;250	926497838172;157	922640466549;347	130784515573;201	814203471204;0;79	1458126969466;122	12199172827;90
Haemophilus;372	987828818218;305	92946935143;0;360	395780093048;447	060576708144;122	107576775139;1153	84615384615;102	252102558859;0;443	066016836509;8	33771497625575;57	3271228950197;195	790504160548;643	500643500643;404	53074433657;251	351011687822;48	6802776723038;144	232502794505;466	814949062251;0;855	944534794145;0;148	397309062129;165	53550736633;184	229918938836;0;0;0;136	539896957891;153	191796128753;89	7780238360653;145	749417002332;0;495	098524606397;0;3	09663194826147;6	69440381313241;4	03467322039699;0;8400	61861343302;212	901852246115;1	64488022804619;4	53052235563604;8	44186815944871;3	39183916712711;0;0;143	933214988245;11	3292348477553;193	02038295244;45	1207544190139;299	250676306528;106	21800182695;0;6	93545781364996;293	092780147849;12	129145543682;73	3051841426226;0;66	8583272046533;20	7584942703037;31	8951211096409;5	30601746185668;23
Robbsia;372	987828818218;111	247079764156;0;114	671384575061;372	55048059012;366	322730325417;384	615384615385;15	3378153838288;0;531	67922020381;284	524523564728;114	654245790039;293	685756240822;900	900900900901;202	265372168285;502	702023375644;58	4163332067646;24	0387504657508;0;70	0705376745924;427	972267397073;529	100529100529;445	191927186387;0;0;377	358490566038;184	774575018477;0;4778	89639352619;5713	15286738997;4361	71565803551;3999	27566956399;3941	4155135496;198	039409842559;0;46	4494792239221;26	7776152525296;56	5615509953767;11	8148082510325;1809	34941222236;4329	00432900433;18	0936825085081;45	3052235563604;16	2343618450937;33	9183916712711;4869	2636072572;0;6237	10598282397;36	0107821946508;6215	25633106856;5234	00751260561;6170	54894544062;5714	52849828989;0;36	1051774416483;65	1317289217442;58	3131997292402;56	2006411760106;0;13
Marasmius;19336	4742834708;5979	5305373234;0;14579	6474674006;1713	73221071455;1465	29092130167;641	025641025641;1587	46389222628;459	699662886914;6645	99025254763;14	5910012084476;1748	4772482981;489	476260401371;1673	10167310167;1618	12297734628;502	702023375644;506	27488779196;252	406879890383;2828	34939725952;46	7136917830616;3680	56149961483;3174	60317460317;1088	24693312228;993	21304419798;1289	60943257185;1509	43396226415;5912	78640059128;1406	07424071991;72	8212783775419;36	0451285008831;112	222529795082;348	915271005583;80	5838878272281;1980	39409842559;0;3	87078993532684;0;2	7405327534772;1	07407347736659;1944	07810468989;0;3	28976045609239;0	226526117781802;0	324687236901873;0	169591958356355;466	915688367129;0;287	866429976491;1	6184621211079;231	624459542928;135	362263257042;239	400541045223;95	5962016442547;0;0;203	536652880451;27
Actinomyces;451	511582253632;2447	43575481144;0;966	515955704082;1303	92668206542;61	0537883875694;897	435897435897;488	253789718551;1685	56543058535;354	452813469207;733	718917910506;100	322465066284;978	952520802741;643	500643500643;809	061488673139;628	377529219555;253	13744389598;84	1356266301278;576	65376060631;23	3568458915308;1883	07797654712;0;643	055005935892;1158	74855156431;184	229918938836;3584	90566037736;3325	94235033259;1968	50393700787;318	593092901746;135	169231878312;516	223637057376;207	582503003321;52878	8593926277;1155	22989074826;3333	79636060564;43	3528472756606;33	4720190656621;49	1012118331332;11	8148082510325;3279	03071244912;780	64012490242;13	1590418243696;46	2113280274876;31	8193492163836;32	6464519835984;333	511205976521;0;3102	56041196885;60	2877140112694;443	946880790611;315	845280933097;508	726149721098;297
Polynucleobacter;333	72595210051;444	988319056625;0;573	356922875303;521	570672826168;854	753037425972;1794	8717948718;66	4638666632583;842	782715292675;708	905626938414;207	921767220378;157	649587961304;1272	63827704356;900	900900900901;1011	32686084142;628	377529219555;194	721110689215;72	1162513972524;494	274651948266;163	497921240716;1027	13344175297;529	100529100529;741	986545310645;496	60652209899;0;1132	07547169811;554	323725055432;2249	71878515186;3354	33013526552;3460	33233608478;3082	37881837158;2506	4483075401;0;858	170775984421;0;82	060746628929;73	6384419444565;99	8010677724615;20	4073960699651;1146	14267958291;2838	69136328153;21	3834429646005;82	9085591081395;41	2352790865379;56	5589181118445;2934	89861259338;0;3214	50846807082;39	6523219671436;3416	46077825818;3079	4914890977;3243	87733116277;3335	24525736622;0;81	5936213370584;89
Aureimonas;39	2618767177071;250	305929469351;0;49	1448791035974;260	785336413084;183	161365162708;128	205128205128;17	8941179478003;0;177	226406734603;3	12664311609591;7796	48871372268;0;0;0;251	351011687822;9	73605553446077;0;164	758217316089;23	3568458915308;0;0;148	397309062129;0;0;0;0;0;68	2699484789456;9	01128212522078;7	48150198633878;8	83329800014133;0;165	032841535466;0;897	249107008762;1117	96543679311;1054	11547326108;363	036835349906;42	6957124016813;0;361	873650170163;998	753653299965;564	95579220926;724	581642077529;66	7022411953042;0;0;765	937198814315;19	302038295244;0;29	9250676306528;21	2436003653899;0;951	993576950128;0;1187	72325208516;1026	27257799672;0;681	954937487464;807	704802483513;1060	27114719018;1098	65410399165;954	40276253559;1148	7855033474;977	74729776812;967	687912250474;557	794190297337;926	497838171711;9	10196154399315;75	4399767213786;0;0;5
Rubrobacter;98	1546917942678;0;0;278	487648253719;37	255048059012;366	322730325417;0;25	5630256397147;0;0;13	5487868364156;85	9906843425296;0;128	700128700129;0;125	675505843911;48	6802776723038;36	0581256986262;247	137325974133;23	3568458915308;256	783360438244;0;49	4657696873763;0;0;377	358490566038;5728	0118255728;0;36	410639188771;36	0451285008831;127	185533767759;24	2915695003887;92	0958718025465;858	170775984421;1250	17363522711;20	9022656507649;16	736009532831;29	6891048293364;21	4814695473317;1698	34055997799;0;18	0936825085081;16	0833543625079;17	2084235557993;10	1755175013813;0;0;111	948056101969;20	2307765138488;96	5101914762199;180	483017676056;89	7752028919585;42	4872007307799;0;23	6621501877469;24	4243983456541;42	4520094028868;43	9831104855735;0;40	114996322792;20	7584942703037;21	7466734838461;20	3602995629384;19	0789156504002;26	2844596997387;13
Microvirga;137	416568511975;111	247079764156;0;0;149	020192236048;61	0537883875694;0;7	66890769191441;0;177	226406734603;209	485088778426;902	90218559656;0;0;0;0;301	817721568284;12	0193752328754;0;23	3568458915308;4964	47830180604;0;0;0;0;188	679245283019;0;281	214848143982;77	3726082761383;126	157949753091;149	630039726776;203	165854003251;0;297	059114763838;0;767	19056518178;950	605341464802;984	308013957229;215	888768950684;106	26488419974;354	836420410191;310	882363100731;899	988265947099;537	032689835699;642	414338253874;0;0;31	9851588862768;574	958668523582;77	2081531809759;541	449053028167;65	8351487874363;95	5962016442547;0;836	130634651505;0;1023	51328164762;857	670654468684;0;548	238283078157;806	41472656841;844	737449994733;997	963167971299;822	449783037313;1032	82465173091;894	202692982299;858	677675139481;486	00930274347;308	832612723904;8	33432623305397;21
Pantoea;1393	7966234786;417	176549115586;0;1310	53010942926;1043	14134565234;1282	12955613896;769	230769230769;56	2386564073724;0;1063	35844040762;43	2518964393267;243	640272303834;881	057268722467;2574	00257400257;606	796116504854;1382	43056428302;4352	01682390396;288	46500558901;741	411977922399;70	0705376745924;342	377813917658;1587	30158730159;989	315393747527;827	67753683165;184	229918938836;6226	41509433962;0;1124	85939257593;400	51703107648;198	248206754857;142	148537740437;304	748781004876;0;1155	22989074826;0;171	863073128512;230	956931553068;202	875549667132;79	4814373251274;458	267313111379;354	836420410191;77	3093707181712;215	652864128275;113	315845678754;141	01571337331;400	213447171825;0;3038	59009419629;121	78927461337;135	114268066708;417	366978375878;400	995906250748;169	948802923119;0;194	192818782199;211	678118995669;295
Trichoderma;255	202198665096;556	235398820781;0;180	197890046524;484	315624767156;183	161365162708;512	820512820513;30	6756307676577;306	466441924609;531	67922020381;34	393074277055;186	313149408814;97	8952520802741;0;404	53074433657;377	026517531733;19	4721110689215;48	0775009315016;27	4597028860148;70	0705376745924;85	5944534794145;529	100529100529;296	794618124258;0;368	459837877671;188	679245283019;4619	36437546194;562	429696287964;27	3079793915782;9	01128212522078;22	4445059590163;236	290721503781;0;330	065683070931;972	357271843312;12	3865277930459;3	34720190656621;13	5504119477484;5	37036738683293;80	6474567587313;0;4	93464068413858;9	28757082905388;8	44186815944871;8	05561802192688;133	404482390608;0;63	9703177725535;12	1384659083093;0;22	5603772095069;29	9250676306528;21	2436003653899;0;18	1545807474955;512	912365258736;26	5908190765335;12
Bordetella;490	773458971339;166	870619646234;0;180	197890046524;372	55048059012;244	215153550278;1410	25641025641;25	5630256397147;0;443	066016836509;264	201343310104;143	317807237549;391	581008321096;514	800514800515;606	796116504854;628	377529219555;38	9442221378431;24	0387504657508;302	056731746162;23	3568458915308;684	755627835316;0;395	726157499011;0;0;566	037735849057;369	549150036955;0;841	996031240328;847	060519770753;778	076206579233;836	954985513391;0;330	065683070931;0;236	118186054937;294	553767777826;315	998651657885;70	8888495061947;536	068389043331;1064	50926123057;78	9542509462174;275	002706987108;147	40800555345;188	331869754733;800	42689434365;0;1439	33214988245;175	19852460993;1138	82025941939;834	733956751757;760	096717818582;1009	07101735602;0;249	268513184713;203	536652880451;336	350536038257;290	777230432403;0;187	203316173029;265
Hoeflea;0;0;0;0;0;0;0;66	4638666632583;0;0;3	64775030211189;0;0;0;0;125	675505843911;0;0;27	4597028860148;0;0;0;0;0;0;0;0;0;9	10265979719274;9	01128212522078;0;2	20832450003533;0;0;0;997	88964532726;1037	63259103552;1194	03489550805;286	777618456879;0;0;398	061015187179;1002	60459730226;577	943281685335;746	289412747142;0;0;0;726	284876847171;0;0;0;0;0;974	023854711134;0;1037	50844958264;984	73297364923;0;722	069933810256;1028	07322470894;1073	80241069124;1147	27203143285;1020	77910979836;1170	43152898248;1028	70032596167;1031	96357798407;583	211163292164;1544	16306361952;9	10196154399315;0;0;0;0;15	4612078295556;0;0;0;904	059802296396;807	467148583568;713	823148475215;1037	29274011632;1076	91899446282;0;0;28	1243094477591;1278	11635812798;1257	06974917718;0;1398	26734274468;1617	5222140472;1243	66485748176;209	670655785297;33	9870387542019;345	68625277294;449	028274749176;0;52	3875631924981;0;0;0;81	6393174953057;0;0;0;0;0;0;0;158	180293898986;0;0;0;0;0;0;0;0;872
Heyndrickxia;19	6309383588536;48531	5385471131;0;11270	5589410917;782	356009239252;244	215153550278;2051	28205128205;2	55630256397147;153	233220962305;177	226406734603;38	0408245791669;57	3271228950197;0;257	400257400257;202	265372168285;0;38	9442221378431;36	0581256986262;27	4597028860148;0;171	188906958829;0;0;165	53550736633;0;0;0;562	429696287964;50	0646288845601;36	0451285008831;29	9260079453551;55	2081125008833;237	43466949094;165	032841535466;2639	25545214613;35	6112674050069;6	69440381313241;23	9035356831067;100	962906872459;419	366775145403;70	9672840820382;294	433560820269;19	481246129235;43	8327769817529;30	8657364208567;0;0;31	9851588862768;10	9246193174783;0;56	4009430237674;23	9400541045223;21	2436003653899;0;20	8063734409499;8	14146611521803;12	5956511415159;12	2175306904371;0;26	7433308818613;13	018038779682;11	1149664472991;64	350886194378;37
Microlunatus;1452	68943855516;1195	90610746468;0;19363	0823668174;3241	18918113404;1343	18334452653;7307	69230769231;140	596641018431;2375	11492491572;3012	84891448826;1751	96235938574;4829	81010390541;587	371512481645;1029	60102960103;404	53074433657;251	351011687822;77	8884442756862;36	0581256986262;356	976137518192;93	4273835661232;1198	3223487118;0;7172	53660466957;496	60652209899;921	149594694178;566	037735849057;184	774575018477;1687	28908886389;4	55132989859637;18	0225642504416;37	4075099316939;187	707582503003;130	948817719246;4059	80790177245;3055	97999722184;22	4505816248957;30	1248171590959;33	876029869371;12	888881728399;155	602151863905;70	9672840820382;18	0936825085081;32	3932348427977;15	260300134388;22	894914378108;0;0;47	9777383294152;23	8723162863416;231	624459542928;609	130184656687;59	8501352613057;21	2436003653899;0;35
Rhodopseudomonas;58	8928150765607;55	6235398820781;0;163	816263678658;74	510096118024;183	161365162708;128	205128205128;0;0;265	839610101905;85	4615785066214;14	3317807237549;97	8952520802741;0;0;0;9	73605553446077;0;0;0;0;0;148	397309062129;0;184	229918938836;188	679245283019;0;0;9	10265979719274;27	0338463756623;14	9630039726776;35	3331920005653;0;528	10509291349;0;817	510834341029;856	883688080949;1061	19518287423;155	740654218155;61	6715845802063;141	934568164076;230	283231926467;908	369732305026;513	330521541862;651	826691942652;0;0;0;574	554052993305;19	302038295244;11	2801886047535;0;31	8654005480849;0;859	792784839252;0;919	482533330659;916	314801782782;0;561	609948519088;841	481335533499;887	26427814092;1087	30169453837;908	476270969956;1025	09392828981;902	924382492907;895	175917490717;465	452422776077;926	497838171711;5	53794045748981;10	7771395316255;0;40	9433344251556;25
Prevotella;510	404397330192;4283	01257092001;0;262	106021885853;2235	30288354072;366	322730325417;641	025641025641;125	258825634602;0;531	67922020381;1188	64549130246;186	313149408814;293	685756240822;1158	30115830116;1415	85760517799;251	351011687822;2784	51188285578;12	0193752328754;768	871680808414;420	423226047555;2396	64469742361;0;49	4657696873763;496	60652209899;368	459837877671;566	037735849057;2032	52032520325;562	429696287964;77	3726082761383;54	0676927513247;59	8520158907102;112	624549501802;329	530541293487;528	10509291349;0;16	2573177283727;16	736009532831;16	2148187914068;26	8518369341647;11431	0654003435;70	9672840820382;29	6078441048315;14	4976715380353;18	5071725034068;14	5001124394684;266	808964781217;0;127	940635545107;41	2707840882515;57	9061148857319;259	44433790933;395	010892724618;84	9744014615597;0;22	8462139743763;48
Martelella;78	5237534354142;166	870619646234;0;0;0;0;0;5	11260512794294;0;88	6132033673017;10	4221437203197;386	958079541383;97	8952520802741;0;2831	71521035599;1256	75505843911;19	4721110689215;0;356	976137518192;0;0;0;0;0;0;0;0;0;9	10265979719274;9	01128212522078;0;0;0;33	0065683070931;0;805	898464535048;930	522130025405;1028	76554529141;260	999855000081;9	4879360892625;0;327	331165381193;904	971840538299;563	981730498554;694	394273490097;0;0;0;678	944859804765;0;33	8405658142604;0;0;0;962	600747723946;0;1172	79507295448;850	340136054422;0;561	609948519088;902	93586094389;961	686227396749;1031	34171967903;963	31387283937;1150	33164803562;918	990652644026;907	77265600132;507	814044434123;617	665225447807;8	16983295213843;32	3314185948765;13	7298514430074;61	4150016377334;0;0;0;0;0;883	067701623879;793	048092358861;701	558145924094;922	862080328204;901	11804978152;0;0;108	479479298499;1111	88417029222;1123
Shigella;235	571260306243;389	364779174547;0;196	57951641439;372	55048059012;793	699249038403;512	820512820513;28	1193282036862;0;1151	97164377492;16	6754299525115;257	972053027589;391	581008321096;1029	60102960103;1011	32686084142;628	377529219555;97	3605553446077;108	174377095879;274	597028860148;70	0705376745924;1112	72789523239;1058	20105820106;494	657696873763;1324	28405893064;1105	37951363301;943	396226415094;0;843	644544431946;218	463835132626;180	225642504416;164	593043699453;68	4580595010953;0;660	131366141862;0;15	4831597413074;23	4304133459634;15	301307873581;71	9629229835613;94	879360892625;354	836420410191;49	3464068413858;22	1995595426166;19	4812342141124;21	1989947945444;333	511205976521;0;143	933214988245;61	9061761323773;270	228536133416;135	362263257042;35	9100811567834;201	814203471204;0;20	1944212809219;170	970788419579;62
Leptolyngbya;58	8928150765607;166	870619646234;0;262	106021885853;484	315624767156;610	537883875694;128	205128205128;15	3378153838288;0;443	066016836509;9	9010365343037;42	9953421712648;97	8952520802741;643	500643500643;1213	59223300971;628	377529219555;19	4721110689215;48	0775009315016;274	597028860148;46	7136917830616;427	972267397073;0;98	9315393747527;2317	49710312862;552	689756816507;754	716981132075;3510	71692535107;0;227	566494929819;261	327181631403;269	334071508196;240	707370503851;469	113346994221;660	131366141862;277	816363383803;10	8382118189152;0;4	7198064087663;23	6296165020649;176	475611260283;0;4	93464068413858;6	56925741567226;8	76655539635058;9	32755770959955;133	404482390608;0;79	9628972156919;127	04927650697;96	5101914762199;146	642451861795;47	8801082090446;63	7308010961698;0;3	87569701351027;130	263457843488;86	3035355992754;68
Methylocapsa;0;27	811769941039;0;0;0;122	107576775139;0;0;0;0;3	64775030211189;57	3271228950197;0;0;0;0;0;0;0;0;0;0;49	4657696873763;0;0;0;0;0;13	6539896957891;0;7	48150198633878;13	249947000212;0;0;0;287	986771188317;354	803402096018;409	17676527611;1431	73994532966;17	0782849606725;0;1294	52073947236;419	526370131897;146	433943842745;186	975134087882;0;0;0;221	324695061506;0;11	2801886047535;0;0;0;363	90755116328;341	941576839157;367	60641109313;320	099304089452;0;307	548305141405;248	515533100416;250	328374769606;381	354580601583;380	207372961269;350	974844225923;336	01456430341;303	45220078749;150	991268514492;617	665225447807;1	48043952823985;0;0;0;20	0619915539016;0;0;0;0;395	00136098786;247	527131857463;191	33403979748;315	743857563496;247	669255400074;17	8961308565088;0;0;470	073802687897;405	541279246012;0;334	500491245763;398	060633501236;312	234163641374;1548	3371504145;201	357172996592;1184	86943191828;1262
Rhizoctonia;3985	08048684727;38574	9249082212;0;14464	9760828255;2235	30288354072;854	753037425972;2051	28205128205;1950	45885631023;2758	19797732148;2747	00930438635;78	6871850884137;444	285202436403;1566	32403328439;514	800514800515;404	53074433657;754	053035063466;282	345610499362;120	193752328754;6370	65106955543;0;2396	64469742361;0;1137	71270280966;2151	96159576229;921	149594694178;2452	83018867925;6836	65927568367;1968	50393700787;68	2699484789456;36	0451285008831;52	3705139043714;395	290085506325;56	1209218796767;2541	50575964617;138	908181691902;7	74157987065368;304	595373497525;2	81665866329601;0;876	685294647855;0;0;3	17136564894523;0	324687236901873;2	2894914378108;0;0;271	873850533353;2	02307765138488;386	04076590488;124	082074652288;610	471379665318;63	7308010961698;0;3	67171296016763;65	1317289217442;30	3228638592049;12	2175306904371;0;26
Paenibacillus;274	83313702395;1446	21203693403;0;1310	53010942926;1341	18173012443;793	699249038403;512	820512820513;186	610087169917;1838	79865154766;797	518830305716;133	403439620092;343	962737370118;391	581008321096;772	200772200772;202	265372168285;754	053035063466;272	609554964902;72	1162513972524;1263	14633275668;93	4273835661232;684	755627835316;0;1335	57578155916;662	14202946532;552	689756816507;377	358490566038;369	549150036955;0;355	003732090517;333	417438633169;246	88956554918;452	706522507243;856	203808164299;1287	25616397663;20280	5945270176;308	889036839082;411	705834507643;427	675361362081;115	999935555591;447	83058341319;638	705556738344;125	010897331511;387	133135289099;218	189823198059;266	852946473725;667	022411953042;0;271	873850533353;233	867776500092;231	624459542928;236	883960699823;143	640324627134;169	948802923119;0;363
Phaeodactylum;569	297212406753;528	423628879742;0;245	724395517987;1415	69182624246;1037	91440258868;769	230769230769;48	569748715458;306	466441924609;797	518830305716;16	6754299525115;229	308491580079;587	371512481645;1673	10167310167;809	061488673139;502	702023375644;184	985055154755;288	46500558901;604	113463492325;303	6389965899;1027	13344175297;1587	30158730159;395	726157499011;1655	3550736633;368	459837877671;943	396226415094;739	09830007391;562	429696287964;209	361175335433;333	417438633169;149	630039726776;0;436	016393065181;2013	40066673268;138	908181691902;6	19326389652295;13	3888076262648;8	22159826043161;21	4814695473317;118	599201115781;0;14	8039220524158;10	4202014179629;4	54562131662623;4	91816679233431;400	213447171825;0;239	888691647076;7	68769507526253;366	738727609636;383	526412561618;275	310622202006;138	083402375035;0;6
Thermococcus;569	297212406753;862	16486817221;0;589	738549243169;782	356009239252;793	699249038403;769	230769230769;48	569748715458;2298	49831443457;2303	94328754985;51	0685042295665;157	649587961304;489	476260401371;257	400257400257;809	061488673139;628	377529219555;77	8884442756862;36	0581256986262;466	814949062251;46	7136917830616;684	755627835316;1058	20105820106;346	260387811634;662	14202946532;184	229918938836;188	679245283019;369	549150036955;1124	85939257593;127	437237160698;108	135385502649;104	741027808743;0;335	286533281146;1617	32184704756;694	540908459508;10	8382118189152;33	4720190656621;7	99322053097518;6	44444086419952;68	31313984269;0;4	93464068413858;17	4425110691987;6	49374473803747;5	17255472986884;0;0;127	940635545107;6	06923295415463;135	114268066708;124	082074652288;155	610351679395;180	570603105814;0;15	7067721073837;16
Plasmodium;1707	89163722026;6396	70708643898;0;1441	58312037219;3129	42403695701;2320	04395872764;384	615384615385;3949	48746133592;3830	83052405762;2924	23571112096;143	825583340412;415	621640988893;1370	53352912384;1544	40154440154;404	53074433657;754	053035063466;223	929277292598;120	193752328754;1675	0418760469;140	141075349185;1711	88906958829;0;1137	71270280966;993	21304419798;1289	60943257185;2830	18867924528;2956	39320029564;2812	14848143982;505	197618744197;396	496413509714;314	223083426229;695	62221751113;1869	25839799231;3102	61742086675;416	724545075705;6	96742188358832;10	0416057196986;9	66799054698902;4	29629390946635;792	242663453419;0;6	57952091218478;6	11620518010865;2	59749789521499;2	96785927123622;133	404482390608;0;335	844168305906;12	9476969688632;347	436689314392;372	246223956865;335	160757463312;499	224608586663;0;6
Ornithinimicrobium;78	5237534354142;333	741239292469;0;114	671384575061;335	295432531108;366	322730325417;128	205128205128;58	7949589713438;689	549494330371;0;1514	85858974847;14	3317807237549;97	8952520802741;900	900900900901;0;16463	4912655523;136	304777482451;12	0193752328754;82	3791086580443;0;513	566720876487;0;98	9315393747527;165	53550736633;0;377	358490566038;2956	39320029564;0;31	8593092901746;18	0225642504416;344	149091371584;1464	11914352343;377	017475191675;165	032841535466;833	44909015141;11	6123698059805;23	4304133459634;14	0071674066613;1	07407347736659;21	8222530053038;141	934568164076;9	86928136827717;13	1385148313445;5	19499579042997;5	85092256329426;66	7022411953042;0;63	9703177725535;32	369242422158;173	718344657196;33	8405658142604;53	8651217351751;148	705202557729;0;11	0151388805029;40	7073305760901;33	5884030440423;68	4181718664477;0;26
Morganella;804	868472712996;584	04716876182;0;556	975296507437;1490	20192236048;1770	55986323951;1923	07692307692;92	026892302973;0;1240	58484714222;70	8705772981739;372	626298817628;587	371512481645;900	900900900901;1011	32686084142;1633	78157597084;223	929277292598;96	1550018630032;1235	68662987066;140	141075349185;1198	3223487118;1058	20105820106;1434	50732093391;662	14202946532;736	919675755343;1132	07547169811;0;562	429696287964;359	555061989113;324	406156507948;351	630593357923;340	081973005441;0;660	131366141862;0;44	9011632497914;20	0832114393972;36	6165626228482;68	7407025514615;253	327893583309;283	869136328153;52	6361672974782;33	5258654317067;43	1834025079492;46	2138086521069;733	724653148346;0;399	81448607846;44	1030928001903;559	759110562075;191	763206280809;628	42642024371;467	359208038578;0;47	5282844288365;65	1317289217442;52
Cryptomonas;31056	1444837063;750	917788408054;0;868	226197496887;1490	20192236048;2808	47426582819;769	230769230769;0;1992	03187250996;974	745237040319;55	2373617176943;128	986026513794;685	266764561919;772	200772200772;1011	32686084142;1005	40404675129;48	6802776723038;60	096876164377;768	871680808414;210	211613023777;1198	3223487118;529	100529100529;989	315393747527;2151	96159576229;552	689756816507;1132	07547169811;2402	06947524021;2249	71878515186;277	631123814379;225	282053130519;172	074545685792;256	165642004099;877	788778118021;1914	3809618114;416	724545075705;1	54831597413074;3	34720190656621;3	04503639275245;6	44444086419952;630	947749935956;0;6	57952091218478;2	94483953116342;1	29874894760749;1	18714370849449;0;0;191	910953317661;10	1153882569244;308	832612723904;146	642451861795;299	250676306528;276	166804750069;0;7	5474099736779;56
Azospirillum;98	1546917942678;500	611858938703;0;81	908131839329;74	510096118024;122	107576775139;384	615384615385;7	66890769191441;0;0;980	723724082083;157	649587961304;195	790504160548;0;0;251	351011687822;155	776888551372;0;384	435840404207;46	7136917830616;0;0;49	4657696873763;165	53550736633;0;188	679245283019;0;843	644544431946;13	6539896957891;27	0338463756623;89	7780238360653;55	2081125008833;0;99	0197049212793;0;486	171215877051;632	621160341013;580	840691917529;125	666596851891;55	0300293177225;1277	41111347669;166	132903032666;536	640373025089;294	491323869999;386	924052990025;0;0;31	9851588862768;349	992433689584;96	5101914762199;112	801886047535;41	895094682914;21	2436003653899;0;511	388021730013;447	780636336992;541	612999085183;471	596684650872;0;414	521628668851;423	027620525342;515	154531861776;609	389935706493;541	521318460462;604	54257309399;531
Roseomonas;804	868472712996;695	294248525976;0;1081	18734027914;856	866105357276;610	537883875694;897	435897435897;66	4638666632583;0;974	745237040319;131	319010876028;3640	27230383375;195	790504160548;643	500643500643;404	53074433657;879	728540907377;68	1523887412254;0;549	194057720296;256	925304806839;256	783360438244;0;593	589236248516;165	53550736633;368	459837877671;377	358490566038;0;843	644544431946;277	631123814379;4217	28003460332;4122	30759447267;6556	5154406049;0;627	124797834769;0;350	693568140612;361	49780590915;477	385580473765;102	036980349826;6228	83004260083;13909	5876800795;103	62745436691;423	150788016406;232	800748858643;277	622035829354;800	42689434365;0;3966	15970189832;248	029320059786;4342	9586164299;5651	37449098149;2549	61576213162;127	46160219234;0;419	595197725823;301	234246263067;947	472869200694;354	308390022676;0;173
Talaromyces;98	1546917942678;417	176549115586;0;147	434637310792;298	040384472096;305	268941937847;897	435897435897;43	457143587515;0;1595	03766061143;43	2518964393267;200	644930132569;489	476260401371;4247	10424710425;1213	59223300971;1256	75505843911;77	8884442756862;84	1356266301278;329	516434632177;140	141075349185;4536	50603440897;7407	40740740741;643	055005935892;0;1473	83935151069;188	679245283019;1847	74575018477;2530	93363329584;59	1672886817528;45	0564106261039;22	4445059590163;48	5831390007773;100	729859784035;462	091956299304;972	357271843312;4	64494792239221;20	0832114393972;9	28736099789497;11	8148082510325;49	337267664165;0;9	86928136827717;8	83451859349027;5	19499579042997;7	54684214685782;1600	8537886873;0;79	9628972156919;9	71077272664741;173	718344657196;101	521697442781;47	8801082090446;10	621800182695;0;11	8310750938735;32
Labrenzia;0;0;0;0;0;0;0;0;0;0;0;0;0;0;0;0;0;0;0;0;0;0;0;0;0;0;0;0;0;0;0;0;0;0;0;741	643351608623;866	925293800647;879	406510226907;233	073944588549;0;0;292	788680592223;952	768851390259;504	239278908609;612	311765645621;0;0;0;523	977111708683;0;0;0;0;0;946	893975616562;0;872	365467949433;1050	70763937759;0;494	751621314435;825	648585666318;782	396986007707;958	229734884838;873	060319762626;949	332838567033;850	594245429261;760	810706710945;387	953642068335;926	497838171711;6	79905561117561;0;0;0;0;0;0;0;0;635	710782032721;456	603447115708;600	985125004906;777	704669300691;783	917419993985;0;0;0;868	223744855242;873	983390663271;0;1169	36948592527;1197	57767841983;952	278255035165;139	780437190198;19	7188951262586;246	748463186202;294	674805304147;0;0;0;0;0;0;0;0;0;0;8	79406927967779;0;0;0;0;0;0;0;0;0;0;30	7255060106771;569	864770043743;0;0;0;590	303784291572;0;0;0;0;0;1	01923431041664;0;0;0;0;0	0638927685110369;0;0;2	61882757164915;0	0145758040195695;0;0;0;0;0;0;52	8862680804929;0;0;0;0;0;0
Allorhizobium;0;723	106018467015;0;1933	03191140816;0;0;128	205128205128;0;0;177	226406734603;7	29550060422378;14	3317807237549;0;0;0;125	675505843911;0;0;27	4597028860148;0;0;0;0;0;0;0;0;0;31	8593092901746;63	0789748765454;0;0;0;0;0;325	146354567455;441	830651666739;441	22577330983;78	4073638477608;32	2589827034925;0;105	272334594956;393	702392704772;209	423267801708;278	046015725245;0;0;47	9777383294152;245	601626878124;0;0;0;31	8654005480849;0;355	748189029574;0;401	194814137172;415	396043474861;0;213	946647054891;304	106077078518;370	176708636136;436	450785176443;372	78144770812;417	459065819379;392	016991687312;391	790867009287;189	47795113715;617	665225447807;3	61885218014186;0;54	9194057720295;0;0;0;11	3679639408184;0;0;323	628218701303;223	495371482952;169	257035205463;405	805024989325;332	80556194385;0;0;4	01775849253701;472	642511992203;434	624459712288;0;578	879362536056;636	51970494463;469	908821873165;21
Novosphingobium;510	404397330192;417	176549115586;0;819	08131839329;409	805528649132;549	484095488125;897	435897435897;104	80840512283;0;1151	97164377492;4290	79656965562;458	616983160158;0;5534	10553410553;606	796116504854;251	351011687822;146	040833016912;24	0387504657508;274	597028860148;0;599	161174355902;0;544	12346656114;0;3131	90862196021;754	716981132075;0;562	429696287964;245	771814524204;225	282053130519;194	519051644808;196	540880503145;0;693	137934448955;0;300	373298981363;374	886613535415;364	947611671381;92	3703190535265;174	57802404243;70	9672840820382;123	366017103465;354	739900446302;222	410757277783;274	908564495652;0;0;79	9628972156919;252	480090892833;135	114268066708;1353	62263257042;209	47547341457;127	46160219234;0;340	653369082219;236	102517341323;367	139905495296;259	011650637266;0;240	689977936752;326	037367635279;325	716842846939;394
Janibacter;4848	84177463683;389	364779174547;0;147	434637310792;372	55048059012;183	161365162708;641	025641025641;201	947902553746;383	083052405762;354	452813469207;218	343910940697;71	6589036187746;97	8952520802741;257	400257400257;0;628	377529219555;506	27488779196;36	0581256986262;274	597028860148;70	0705376745924;171	188906958829;0;395	726157499011;165	53550736633;0;188	679245283019;0;281	214848143982;177	501866045258;72	0902570017662;149	630039726776;253	957317504063;172	679759629775;264	052546456745;2361	43908876233;22	4505816248957;30	1248171590959;19	7166106430721;5	37036738683293;2722	08886400941;141	934568164076;8	22440114023097;19	481246129235;25	0009172414442;13	9065405852211;133	404482390608;0;127	940635545107;57	4554052993305;115	812229771464;597	849996051934;161	595365205525;95	5962016442547;0;20	3984053342646;56	9902628065262;28
Caldimonas;588	928150765607;584	04716876182;43478	2608695652;917	371076600485;1117	65144177036;488	430307100556;384	615384615385;40	9008410235435;0;177	226406734603;54	1951473456624;100	322465066284;195	790504160548;772	200772200772;809	061488673139;377	026517531733;126	56872194799;36	0581256986262;823	791086580443;0;85	5944534794145;0;989	315393747527;496	60652209899;1289	60943257185;377	358490566038;0;0;896	611990023485;351	44000288361;351	630593357923;317	998728005088;0;792	157639370235;0;38	7078993532684;46	8608266919269;48	6444563742204;8	59258781893269;200	195451483439;283	869136328153;21	3834429646005;42	5869101429788;25	3256044783461;29	5090007540058;800	42689434365;0;287	866429976491;50	9815568148989;308	832612723904;270	724526514083;287	280649254267;233	679604019289;0;53	6478060291159;73	2731950369622;68	1098172837525;56	2006411760106;0;13
Cercospora;19022	3792697291;4060	5184113917;0;5815	47736059236;1750	98725877356;183	161365162708;1282	05128205128;58	7949589713438;1225	86576769844;620	292423571112;44	2941108113587;2594	05231099964;0;19305	0193050193;1820	38834951456;2010	80809350258;146	040833016912;24	0387504657508;1894	71949913502;70	0705376745924;1112	72789523239;529	100529100529;41007	123070835;993	21304419798;5895	35740604274;2641	50943396226;2032	52032520325;2530	93363329584;86	475268073331;63	0789748765454;14	9630039726776;211	999152003392;90	6568738056317;2244	44664488233;0;0;0;1	67477001601385;0;749	546951051738;0;3	28976045609239;0;0;1	01755175013813;66	7022411953042;0;271	873850533353;1	21384659083093;173	718344657196;180	483017676056;167	580378731656;95	5962016442547;0;0;8	14146611521803;0	466505597833921;19	5480491046994;0;13	3716654409307;2	34559257291568;11	5982258580512;0
Gordonia;196	309383588536;444	988319056625;0;180	197890046524;260	785336413084;183	161365162708;256	410256410256;92	026892302973;229	849831443457;443	066016836509;158	416584548859;114	654245790039;1272	63827704356;257	400257400257;0;377	026517531733;136	304777482451;0;219	677623088118;0;427	972267397073;529	100529100529;791	452314998021;0;184	229918938836;377	358490566038;554	323725055432;0;59	1672886817528;45	0564106261039;127	185533767759;152	374390502438;119	436833743927;330	065683070931;6528	68453951938;99	0922223443671;123	84647054295;109	849687868545;42	9629390946635;469	652836418494;0;37	8322452450625;98	312335117302;62	3399494851597;64	1057602587024;0;0;511	762542180428;72	8307954498556;38	604076590488;518	88867581866;131	670297574873;74	3526012788647;0;89	1410313107363;89	5561272673983;130	155061795664;185	706466494644;0;133	716654409307;147
Hydrogenophaga;1020	80879466038;3782	40071198131;0;688	028307450364;1080	39639371135;1526	34470968924;512	820512820513;0;0;1063	35844040762;3141	23411730435;85	9906843425296;685	266764561919;386	100386100386;0;1885	13258765867;691	259942946715;12	0193752328754;1098	38811544059;70	0705376745924;513	566720876487;529	100529100529;296	794618124258;2317	49710312862;10501	1053795136;3962	2641509434;1293	42202512934;562	429696287964;1083	21651586594;567	710773888909;231	926561576502;393	081761006289;0;1320	26273228372;0;97	5439063702364;127	193672449516;121	573077980641;45	1110860493966;125	240756378265;2767	72407919949;60	8605684377092;106	693801475229;74	353377250529;87	4246545327012;0;0;271	873850533353;122	193890143647;135	114268066708;394	806601166371;430	920973881401;308	032205298154;0;109	131468538316;73	2731950369622;101	698220327795;127	062319180546;0;26
Blautia;628	190027483314;250	305929469351;0;98	2897582071948;1080	39639371135;244	215153550278;0;40	9008410235435;76	6166104811523;265	839610101905;20	8442874406394;329	630956646363;489	476260401371;386	100386100386;404	53074433657;0;2443	74993914965;0;192	217920202103;537	207455505209;0;0;0;0;0;188	679245283019;1293	42202512934;0;36	410639188771;27	0338463756623;7	48150198633878;81	7080065013073;73	3888978426542;165	032841535466;555	632726767607;8	51573785771905;6	69440381313241;7	76484280151874;3	22222043209976;29	4126018767138;0;3	28976045609239;12	0058842424355;5	84437026423372;7	80123008439235;66	7022411953042;0;47	9777383294152;27	9184715891113;0;56	4009430237674;41	895094682914;10	621800182695;0;10	6071707738176;48	8487966913082;74	1743900555935;146	610368285245;0;26	7433308818613;44	6835385140436;59	9241669332648;8	76109859980986;34	159256164489;3
Pontibacter;353	356890459364;222	494159528312;0;425	922285564511;37	255048059012;244	215153550278;128	205128205128;63	9075640992868;0;24102	7913159061;842	109212601831;343	962737370118;0;0;0;125	675505843911;29	2081666033823;0;906	170195238488;0;2311	05024394419;0;148	397309062129;1158	74855156431;52689	756816507;377	358490566038;923	872875092387;0;72	8212783775419;45	0564106261039;22	4445059590163;181	082609002897;0;462	091956299304;0;4	64494792239221;3	34720190656621;1	82702183565147;28	9999838888978;14	2319041338938;0;11	5141615963234;9	06104471127207;10	3899915808599;7	29245420932328;66	7022411953042;0;703	673495498089;2	83230871193883;77	2081531809759;169	202829071302;562	591271456273;159	327002740424;0;7	75139402702054;0;11	1961343480141;9	77402455234968;0;13	3716654409307;2	34559257291568;3	86607528601708;6	53997501112567;9	13960031156897;3	09228937643985;16
Hyphomicrobium;58	8928150765607;55	6235398820781;0;114	671384575061;0;122	107576775139;256	410256410256;10	2252102558859;0;0;8	33771497625575;214	976710856324;0;0;202	265372168285;125	675505843911;48	6802776723038;48	0775009315016;54	9194057720295;70	0705376745924;0;0;296	794618124258;0;0;188	679245283019;0;1124	85939257593;332	247082597535;414	518977760156;546	149645002731;287	082185004593;0;198	039409842559;0;370	047517817246;408	358632601077;369	210662621234;404	925700967203;144	21662855679;141	934568164076;361	873650170163;394	155444940335;344	168471115986;374	035064154942;800	42689434365;0;111	948056101969;415	135534064177;231	624459542928;146	642451861795;137	655311101003;74	3526012788647;0;366	559343856735;512	912365258736;488	897866529949;346	977871608413;0;401	14996322792;425	959611241487;499	206971306956;409	303719092525;393	002813397466;394	26689549608;358
Arthrobacter;804	868472712996;472	800088997664;0;393	159032828779;186	27524029506;183	161365162708;641	025641025641;61	3512615353153;766	166104811523;265	839610101905;2152	17267824602;257	972053027589;97	8952520802741;772	200772200772;0;377	026517531733;146	040833016912;12	0193752328754;604	113463492325;46	7136917830616;599	161174355902;0;346	260387811634;165	53550736633;552	689756816507;1320	75471698113;2402	06947524021;281	214848143982;1083	21651586594;45	0564106261039;74	8150198633878;417	373330506678;148	216793682223;198	039409842559;13335	1854424226;179	604652999165;234	304133459634;209	574629731187;57	9999677777957;137	575073294306;496	770988574267;74	0196102620788;203	873506003622;145	459882132039;162	38430012621;66	7022411953042;0;143	933214988245;198	666225365995;231	624459542928;270	724526514083;7966	05300327979;169	948802923119;0;207
Kwoniella;2218	29603455045;6118	58938702859;0;688	028307450364;1043	14134565234;366	322730325417;769	230769230769;260	74286152509;383	083052405762;1683	65086397873;149	036655200572;4944	46434969545;391	581008321096;1415	70141570142;0;251	351011687822;194	721110689215;516	833135013642;1537	74336161683;46	7136917830616;1540	70016262946;0;692	520775623269;827	67753683165;921	149594694178;754	716981132075;12379	896526238;843	644544431946;18	2053195943855;63	0789748765454;112	222529795082;207	582503003321;161	167775654456;6832	35963956827;138	908181691902;0;93	7216533838538;4	7198064087663;1	07407347736659;1491	50355323207;0;4	93464068413858;3	39789176672703;0;1	5263276252072;0;0;143	933214988245;37	6292443157587;38	604076590488;112	801886047535;179	550405783917;95	5962016442547;0;1	42788837339852;293	092780147849;66	7103004902507;122	175306904371;0;762
Yimella;471	142520612485;278	11769941039;0;475	067164668108;521	570672826168;1648	45228646438;1153	84615384615;40	9008410235435;1762	1820410665;2038	10367744794;28	1397880448632;329	630956646363;1272	63827704356;1029	60102960103;1618	12297734628;1005	40404675129;184	985055154755;24	0387504657508;604	113463492325;210	211613023777;941	53898827356;0;1038	7811634349;1489	81956629697;1658	06927044952;566	037735849057;1293	42202512934;562	429696287964;141	091226856487;27	0338463756623;37	4075099316939;207	582503003321;299	311583358276;1122	22332244117;0;3	09663194826147;3	34720190656621;3	04503639275245;3	22222043209976;43	6445060106075;70	9672840820382;3	28976045609239;3	17136564894523;2	92218513211686;0	593571854247244;0;0;0;0;193	02038295244;78	9613202332743;113	715256996481;63	7308010961698;0;3	26374485348233;0;0;0;0;0;0;0;1	97433207883039;1	14245003894612;6
Coccidioides;255	202198665096;945	600177995328;0;49	1448791035974;74	510096118024;427	376518712986;384	615384615385;12	7815128198574;306	466441924609;886	132033673017;16	6754299525115;587	603009673952;587	371512481645;1287	00128700129;1011	32686084142;1256	75505843911;126	56872194799;48	0775009315016;494	274651948266;116	784229457654;513	566720876487;1058	20105820106;20676	6917293233;0;1289	60943257185;943	396226415094;3141	16777531412;1124	85939257593;27	3079793915782;45	0564106261039;22	4445059590163;234	082397003745;1	43899799691479;693	137934448955;0;0	774157987065368;0;3	12116230257126;4	29629390946635;143	267834947864;0;1	64488022804619;0;0;1	01755175013813;733	724653148346;0;95	9554766588303;2	42769318166185;57	9061148857319;67	6811316285208;0;53	1090009134748;0;1	42788837339852;40	7073305760901;4	19855038050529;29	322073657049;0;120	344988968376;0;2
Porphyromonas;196	309383588536;278	11769941039;0;229	342769150121;186	27524029506;0;256	410256410256;66	4638666632583;0;88	6132033673017;13	0276796503996;71	6589036187746;391	581008321096;1029	60102960103;404	53074433657;125	675505843911;379	70616584397;48	0775009315016;5217	34354834281;70	0705376745924;342	377813917658;0;0;0;184	229918938836;377	358490566038;369	549150036955;843	644544431946;40	9619690873673;63	0789748765454;157	111541713114;64	0414105010247;266	214629429236;330	065683070931;0;1	54831597413074;0;1	44639228655741;7	51851434156611;5151	94929646954;212	901852246115;6	57952091218478;2	71831341338162;1	29874894760749;3	13745122959258;66	7022411953042;0;207	903532760799;13	3523124991402;38	604076590488;78	9613202332743;131	670297574873;10	621800182695;0;2	44780864011175;24	4243983456541;10	7296287501802;26	8785675189616;0;40	114996322792;17
Photobacterium;98	1546917942678;278	11769941039;0;311	25090098945;335	295432531108;183	161365162708;128	205128205128;89	4705897390015;0;797	518830305716;32	829752719007;85	9906843425296;97	8952520802741;128	700128700129;606	796116504854;0;77	8884442756862;192	310003726006;274	597028860148;116	784229457654;684	755627835316;0;148	397309062129;331	07101473266;368	459837877671;188	679245283019;0;0;382	311711482095;585	73333813935;800	520712538249;490	248039007844;0;132	026273228372;0;69	6742188358832;80	3328457575889;59	682713297948;107	407347736659;238	147195840489;283	869136328153;164	488022804619;53	9132160320689;54	8721430364166;60	120349237328;1000	53361792956;0;623	710598282397;99	940035978413;636	967263743051;541	449053028167;400	995906250748;414	250207125104;0;61	3992000561364;130	263457843488;82	1049852187701;68	4181718664477;0;26	7433308818613;117
Ochrobactrum;0;0;0;0;0;0;0;0;0;0;0;0;0;0;0;0;0;0;0;0;0;0;0;0;0;0;0;0;0;18	0225642504416;0;0;0;0;0;671	96913277274;769	856438510227;911	531644170445;137	481405102923;0;0;222	058830786236;773	586692224853;423	392156920043;517	679452882775;0;0;0;355	252435583184;0;11	2801886047535;0;0;0;723	735421259708;0;653	10783696749;576	667448588631;0;374	406632346059;602	582731982037;606	973819904682;962	301794797425;782	692521681988;1001	90175796651;776	689402734112;746	760498372195;397	345443459188;617	665225447807;5	20895389565873;0;0;0;0;15	4612078295556;22	7359278816368;0;0;726	676551613628;478	232031452768;426	822088778994;510	699796461762;647	920462787694;0;0;0;973	907784803809;1019	66983420829;0;1138	40745698351;1170	78876374818;932	628829541234;91	394901239745;14	1078274074046;172	84312638647;210	482003788676;0;0;0;76	8462306923845;0;0;0;0;0;0;43	9703463983889;0;0;0;0;0;110	697022250101;0;0;0;0;0;660	971676853244;0;0;0;431	619971309967;0;44	0321728409558;0;0	0903315112263099;0	193995401829694;0
Asticcacaulis;353	356890459364;250	305929469351;0;131	053010942926;521	570672826168;183	161365162708;0;20	4504205117718;0;265	839610101905;513	811685411761;28	6635614475099;97	8952520802741;386	100386100386;202	265372168285;125	675505843911;29	2081666033823;12	0193752328754;356	976137518192;0;85	5944534794145;0;643	055005935892;0;1473	83935151069;566	037735849057;0;0;81	9239381747347;18	0225642504416;29	9260079453551;48	5831390007773;0;330	065683070931;0;87	4798525383866;103	763259103552;100	333949141193;24	7036899794315;41	746918792755;70	9672840820382;34	5424847889701;98	0858089995202;54	5474557995147;77	8427088855671;0;0;31	9851588862768;81	3277215856721;77	2081531809759;112	801886047535;131	670297574873;95	5962016442547;0;107	499596111574;105	839059497834;108	22929869747;127	062319180546;0;93	6016580865147;130	414947054112;135	312635010598;114	202771184845;102
Parasphingopyxis;58	8928150765607;0;0;81	908131839329;111	765144177036;0;0;0;0;0;632	103016637389;28	6635614475099;0;128	700128700129;0;502	702023375644;19	4721110689215;0;0;46	7136917830616;0;0;98	9315393747527;165	53550736633;0;188	679245283019;0;0;0;9	01128212522078;0;0;0;627	124797834769;0;7	74157987065368;10	0416057196986;15	4535596932187;4	29629390946635;0;0;6	57952091218478;10	4202014179629;5	84437026423372;7	631638126036;0;0;0;6	47384848443161;0;11	2801886047535;5	98501352613057;0;0;10	6071707738176;0;2	79903358700353;19	5480491046994;0;0;14	3081146947856;12	5647446795555;13	2033457771782;16	794015572508;10	8230128175395;16	9843427311833;9	52830220673864;5	58253928826959;0;0;10	7771395316255;0;0;0;0;5	68398197040919;0;0;7	34723523538093;19	2254082996088;9	81200204089642;3	17862943855868;7	73966423125232;71	5845234260353;0;0;11	3757126333527;17	8557201002247;0;17	692587966718;19	6200501820514;13	6587469896841;0;0
Gemella;78	5237534354142;139	058849705195;0;327	632527357316;1117	65144177036;0;641	025641025641;109	921010250773;766	166104811523;177	226406734603;12	5065724643836;0;489	476260401371;0;0;125	675505843911;29	2081666033823;24	0387504657508;192	217920202103;0;513	566720876487;0;5342	30312623664;165	53550736633;184	229918938836;754	716981132075;2771	61862527716;562	429696287964;22	7566494929819;72	0902570017662;7	48150198633878;30	9165430004947;2109	57106347708;231	045978149652;0;1	54831597413074;3	34720190656621;1	67477001601385;3	22222043209976;982	001385238669;0;1	64488022804619;3	62441788450883;0	97406171070562;0;533	617929562433;0;31	9851588862768;5	66461742387766;154	416306361952;45	1207544190139;718	201623135668;63	7308010961698;0;1	22390432005588;8	14146611521803;27	0573246743674;2	44350613808742;0;13	3716654409307;0	117279628645784;7	73215057203416;0
Veillonella;98	1546917942678;389	364779174547;0;114	671384575061;260	785336413084;244	215153550278;384	615384615385;122	702523070631;153	233220962305;88	6132033673017;16	6754299525115;28	6635614475099;685	266764561919;2960	10296010296;0;251	351011687822;38	9442221378431;12	0193752328754;741	411977922399;93	4273835661232;171	188906958829;0;247	328848436882;0;368	459837877671;566	037735849057;1108	64745011086;0;254	874474321397;180	225642504416;254	371067535518;192	124231503074;1306	61018119863;264	052546456745;833	44909015141;3	87078993532684;10	0416057196986;4	87205822840392;9	66666129629928;2480	14649373322;780	64012490242;4	93464068413858;5	88967906232685;5	19499579042997;5	68133060493791;0;0;47	9777383294152;8	90154166609346;77	2081531809759;11	2801886047535;993	512245337674;0;0;2	6517926934544;24	4243983456541;10	7296287501802;39	0960982093987;0;187
Bifidobacterium;176	678445229682;14712	4262988097;0;999	279208439814;409	805528649132;122	107576775139;128	205128205128;38	3445384595721;229	849831443457;354	452813469207;83	3771497625575;157	649587961304;293	685756240822;1415	70141570142;0;377	026517531733;3125	27382656191;0;1070	92841255458;46	7136917830616;0;0;197	863078749505;331	07101473266;0;0;923	872875092387;0;100	12925776912;27	0338463756623;22	4445059590163;183	290933502933;743	961964404946;231	045978149652;6528	68453951938;94	4472744219749;113	804864823251;99	0398086742734;109	555494691392;92	9817736747725;0;118	431376419326;86	3064508748665;83	1199326468796;99	2112956384679;0;0;143	933214988245;109	65080870506;19	302038295244;936	255654194538;155	610351679395;180	570603105814;0;99	9521861378965;195	395186765233;195	932351090247;92	8532332473219;0;120	344988968376;146	130417292647;129	996781492324;88
Mycolicibacterium;333	72595210051;806	541328290132;0;327	632527357316;670	590865062216;1343	18334452653;769	230769230769;18188	092742657;2221	88170395342;1329	19805050953;1179	78666914019;415	621640988893;293	685756240822;1158	30115830116;202	265372168285;1382	43056428302;165	512944085833;36	0581256986262;247	137325974133;163	497921240716;1112	72789523239;0;445	191927186387;165	53550736633;184	229918938836;377	358490566038;739	09830007391;843	644544431946;145	642556755084;54	0676927513247;89	7780238360653;108	207900501731;261	897635438491;990	197049212793;20280	5945270176;264	762031576356;220	91532583337;297	195551932639;53	7036738683293;128	087137205044;0;52	6361672974782;251	670516855582;149	680816211764;198	846571172827;0;0;271	873850533353;173	984678019099;1177	42433600988;124	082074652288;329	175743937181;127	46160219234;0;238	661342410896;203
Finegoldia;0;250	305929469351;0;491	448791035974;484	315624767156;61	0537883875694;0;84	3579846110586;306	466441924609;177	226406734603;9	37992934828772;0;195	790504160548;128	700128700129;606	796116504854;251	351011687822;11449	6013085259;0;576	65376060631;0;171	188906958829;0;98	9315393747527;0;368	459837877671;0;0;0;13	6539896957891;27	0338463756623;635	927668838796;48	5831390007773;179	874749614349;99	0197049212793;0;1	54831597413074;230	956931553068;0	913510917825734;0;549	351499568299;0;0;1	58568282447261;1	94812342141124;1	10234772931631;0;0;15	9925794431384;6	06923295415463;463	248919085855;67	6811316285208;119	700270522611;31	8654005480849;0;0	407968106685292;65	1317289217442;0;0;0;26	7433308818613;20	4066553843664;51	2254975397263;1	17225967180554;2	17065507399763;0;2	75421774019189;13	4042217484628;2	75843117773321;0;0	438648749108104;0;27	4597028860148;2681	78840484769;10
Calothrix;314	095013741657;166	870619646234;0;163	816263678658;558	82572088518;610	537883875694;512	820512820513;40	9008410235435;0;886	132033673017;10	4221437203197;128	986026513794;685	266764561919;514	800514800515;202	265372168285;251	351011687822;58	4163332067646;24	0387504657508;219	677623088118;140	141075349185;427	972267397073;1058	20105820106;346	260387811634;165	53550736633;368	459837877671;0;369	549150036955;281	214848143982;86	475268073331;234	29333525574;52	3705139043714;105	999576001696;64	7549098611655;165	032841535466;277	816363383803;3	87078993532684;3	34720190656621;2	66440684365839;15	0370286831322;28	4638082677875;0;4	93464068413858;6	11620518010865;3	89624684282248;3	73102308383982;0;0;303	859009419629;5	26000189360068;193	02038295244;45	1207544190139;71	8201623135668;42	4872007307799;0;4	48764917353821;16	2829322304361;0;9
Enterococcus;353	356890459364;1140	2825675826;0;65	5265054714632;521	570672826168;366	322730325417;256	410256410256;17	8941179478003;459	699662886914;708	905626938414;151	121083944636;157	649587961304;293	685756240822;257	400257400257;0;502	702023375644;253	13744389598;132	213127561629;356	976137518192;280	28215069837;513	566720876487;0;0;331	07101473266;0;754	716981132075;1293	42202512934;0;63	7186185803492;36	0451285008831;0;125	874496502014;37	4139479197845;528	10509291349;3611	61272398944;10	8382118189152;10	0416057196986;8	29772417025042;15	0370286831322;111	957645853298;0;18	0936825085081;18	8016677758896;11	6887405284674;10	2603134805595;0;0;31	9851588862768;16	589236741356;231	624459542928;586	56980744718;113	715256996481;74	3526012788647;0;17	9505966941528;81	4146611521803;10	2631231523463;19	5480491046994;0;53	4866617637227;27	7952719890508;23
Caballeronia;19	6309383588536;0;0;16	3816263678658;37	255048059012;61	0537883875694;128	205128205128;0;0;0;26	5764664868152;14	3317807237549;0;514	800514800515;202	265372168285;125	675505843911;68	1523887412254;12	0193752328754;219	677623088118;0;0;529	100529100529;98	9315393747527;331	07101473266;0;0;554	323725055432;0;1224	30774272242;1585	98565403886;1466	3743893224;1353	70291852166;0;99	0197049212793;0;202	055234624061;194	13771058084;240	557875027443;27	9259104115313;651	821209332334;1348	37839755873;39	4771254731087;205	685714945876;134	420516077376;160	688380542647;867	129135538954;0;1471	31730876873;137	164664763895;1235	33045089561;1567	94621606073;1268	82286753968;1646	37902831772;0;194	396802835542;130	263457843488;177	738632774724;212	585034013605;0;120	344988968376;191	752192835857;173	006869049264;239	326066680721;204	61280197525;278	306043879586;218
Herbaspirillum;294	464075382803;55	6235398820781;0;131	053010942926;260	785336413084;366	322730325417;512	820512820513;15	3378153838288;0;177	226406734603;6366	8875987433;28	6635614475099;195	790504160548;0;202	265372168285;628	377529219555;77	8884442756862;36	0581256986262;192	217920202103;140	141075349185;0;529	100529100529;148	397309062129;165	53550736633;0;754	716981132075;0;281	214848143982;669	045495093666;477	597952636701;583	557154934425;494	664688007915;0;198	039409842559;0;149	412491503616;200	832114393972;185	214338589168;18	259249115232;448	779377022116;780	64012490242;47	7015266133397;147	921554911517;83	1199326468796;103	79027851409;600	320170757738;0;575	732859952982;104	39080681146;598	363187152563;1161	85942628961;652	366474348232;616	064410596308;0;122	390432005588;138	404923958706;223	922686960282;144	166862147158;0;66	8583272046533;150
Georhizobium;0;139	058849705195;0;0;0;0;0;0;0;0;5	21107186015984;0;0;0;0;0;0;0;0;0;0;0;148	397309062129;662	14202946532;0;0;0;0;4	55132989859637;0;0;13	249947000212;0;0;0;514	81506139847;599	149141275351;610	529796746866;237	370238498016;0;0;315	817003784869;550	68499232756;337	99941361485;413	380398493616;66	7022411953042;0;0;406	63860792836;19	302038295244;11	2801886047535;0;0;0;529	950570584194;0;492	163405714787;503	362264446008;0;494	751621314435;528	462006677902;632	103309263793;578	479299097305;528	268898008687;683	395952193206;539	367640787578;553	772004523844;335	215065027388;0;5	97658920659791;0;0;0;0;0;0;0;0;450	980296114572;531	101904276692;500	412104085718;593	344161864287;526	297167725158;0;0;0;569	886507083766;623	056415012386;0;686	140677084284;813	47746524044;656	817991205684;268	808533058073;35	7505171801275;202	64366541862;280	642671718235;0;0;0;0;64	3518390836298;81	6393174953057;295	290122545401;0;0;0;0;0;0;0;0;0;0;134	789055128724;0;0;21
Limnospira;117	785630153121;83	4353098231171;0;131	053010942926;260	785336413084;5372	73337810611;256	410256410256;35	7882358956006;0;354	452813469207;10	9432509063357;57	3271228950197;97	8952520802741;128	700128700129;202	265372168285;754	053035063466;77	8884442756862;12	0193752328754;411	895543290222;70	0705376745924;513	566720876487;0;247	328848436882;2317	49710312862;0;0;554	323725055432;281	214848143982;77	3726082761383;81	101539126987;59	8520158907102;406	331708006501;155	411783666797;396	078819685117;694	540908459508;5	41910590945758;10	0416057196986;2	28377729456434;1	07407347736659;54	0812357087963;0;3	28976045609239;1	13263058890901;2	27281065831311;1	69591958356355;66	7022411953042;0;63	9703177725535;2	02307765138488;501	852995676343;191	763206280809;113	715256996481;233	679604019289;0;1	63187242674117;32	5658644608721;3	26553918483745;17
Amycolatopsis;39	2618767177071;194	682389587273;0;196	57951641439;149	020192236048;305	268941937847;512	820512820513;43	457143587515;76	6166104811523;0;340	282992468438;57	3271228950197;0;128	700128700129;0;0;97	3605553446077;0;137	298514430074;46	7136917830616;513	566720876487;0;197	863078749505;331	07101473266;0;188	679245283019;2032	52032520325;0;100	12925776912;99	1241033774285;67	333517877049;165	62433750265;208	654709552644;429	08538799221;20002	7781636338;281	793507291794;338	067392563187;350	635940625444;77	3332903703942;176	475611260283;0;111	851855507141;332	766867021467;164	941116346152;221	826281530113;0;0;95	9554766588303;222	538541652337;38	604076590488;214	323583490316;83	790189365828;21	2436003653899;0;298	428670040291;325	658644608721;375	070500658473;278	559699741966;0;267	433308818613;305	16159373633;321	850767560922;377	035729179141;276
Methylorubrum;58	8928150765607;27	811769941039;0;32	7632527357316;186	27524029506;61	0537883875694;0;7	66890769191441;0;354	452813469207;1215	74306497529;114	654245790039;0;0;0;0;19	4721110689215;0;906	170195238488;2078	75928434624;171	188906958829;0;98	9315393747527;331	07101473266;0;0;0;281	214848143982;309	490433104553;270	338463756623;142	148537740437;234	082397003745;0;825	164207677328;0;473	784688084005;646	009967967278;559	982192627175;127	814743806624;58	8252037534275;70	9672840820382;218	769070330144;536	187320789525;297	413509002116;363	520362736848;266	808964781217;0;79	9628972156919;290	918566269145;173	718344657196;157	922640466549;95	7602164180891;74	3526012788647;0;531	17447490425;0;482	366788160275;503	362264446008;0;240	689977936752;345	623065619125;559	13113824022;584	64908684365;533	409923183944;593	719560276451;528	35076982681;526	479071084203;234
Erwinia;196	309383588536;250	305929469351;0;49	1448791035974;37	255048059012;0;0;17	8941179478003;0;0;34	393074277055;85	9906843425296;0;1544	40154440154;0;125	675505843911;19	4721110689215;180	290628493131;329	516434632177;0;171	188906958829;0;49	4657696873763;0;184	229918938836;1698	11320754717;0;0;309	490433104553;234	29333525574;119	70403178142;216	415801003463;0;330	065683070931;0;99	0922223443671;153	971287702045;138	92978541933;34	3703512757308;210	632181181628;212	901852246115;37	8322452450625;126	854625957809;66	2361963279822;92	088433387501;533	617929562433;0;239	888691647076;72	4261799195786;77	2081531809759;157	922640466549;191	520432836178;212	436003653899;0;116	678878511993;203	536652880451;96	1001531537878;97	7402455234968;0;40	114996322792;120	563458247866;147	394120279401;157	761472674041;140	407109786478;153	068324133772;115	218108798027;111
Pectobacterium;58	8928150765607;83	4353098231171;0;344	014153725182;223	530288354072;122	107576775139;384	615384615385;15	3378153838288;0;708	905626938414;40	6463605092468;28	6635614475099;97	8952520802741;257	400257400257;202	265372168285;251	351011687822;9	73605553446077;204	329378958882;164	758217316089;93	4273835661232;256	783360438244;0;0;165	53550736633;0;943	396226415094;0;0;150	19388665368;180	225642504416;209	482055617486;143	541092502297;0;363	072251378024;0;123	091119943394;127	193672449516;173	034193018158;31	148130843631;155	602151863905;283	869136328153;60	8605684377092;168	761957747442;86	3668050158983;101	839970992991;66	7022411953042;0;127	940635545107;106	818499993122;135	114268066708;112	801886047535;107	73024347035;169	948802923119;0;133	813538992776;73	2731950369622;150	214802502523;129	505825318633;0;106	973323527445;144	723061748897;155
Cellulomonas;176	678445229682;1474	02380687507;0;1589	01775768298;596	080768944192;610	537883875694;512	820512820513;48	569748715458;383	083052405762;177	226406734603;2669	11100677387;57	3271228950197;195	790504160548;257	400257400257;0;0;340	761943706127;12	0193752328754;164	758217316089;0;941	53898827356;529	100529100529;98	9315393747527;827	67753683165;2947	67870302137;0;739	09830007391;1124	85939257593;36	410639188771;36	0451285008831;89	7780238360653;810	455091512967;74	827895839569;2211	44007657524;3333	79636060564;65	029270913491;50	2080285984931;60	2917205764985;8	59258781893269;67	3643462337638;0;14	8039220524158;38	2829139051245;258	451040573891;51	6407513195102;66	7022411953042;0;15	9925794431384;36	4153977249278;38	604076590488;112	801886047535;23	9400541045223;180	570603105814;0;45	6924279487527;56	9902628065262;57	3801885335723;31
Aquibium;0;0;0;65	5265054714632;0;0;0;5	11260512794294;0;0;5	21107186015984;14	3317807237549;0;0;0;0;0;0;54	9194057720295;46	7136917830616;0;0;0;165	53550736633;0;0;0;0;0;0;0;0;0;0;0;584	489280234353;692	870794659205;684	295803361294;140	703625535023;0;0;217	124190102098;590	780115174939;334	42785400893;441	956643476662;0;0;15	9925794431384;396	523219671436;0;315	845280933097;0;0;0;555	244593198682;0;603	19173799926;605	98952224568;0;294	176639700475;535	850623282586;684	295325625024;681	082869319021;608	468890742705;768	433910045302;652	749604425477;561	200850312149;335	67480355701;0;21	3841265190201;0;0;0;0;15	4612078295556;11	3679639408184;0;0;526	551858535633;499	860615789828;380	215079084736;651	61903490453;609	222141631433;0;0;0;638	140782883883;666	884091622028;0;847	032648906626;910	068481521309;768	484238524855;53	7617066116147;12	9856138636337;128	738328618888;168	385603030941;0;52	3875631924981;0;0;0;0;0;0;0;0;0;0;0;7	9090146949493;0;0;18
Pseudoxanthomonas;0;1724	32973634442;0;458	685538300242;111	765144177036;0;384	615384615385;23	0067230757432;0;177	226406734603;116	728009667581;14	3317807237549;0;1801	8018018018;0;0;2463	22205021857;0;82	3791086580443;0;599	161174355902;0;98	9315393747527;0;368	459837877671;754	716981132075;0;0;77	3726082761383;54	0676927513247;14	9630039726776;19	874920500318;0;429	08538799221;0;55	7393750687065;53	5552305050593;57	9318173721153;9	66666129629928;42	6957124016813;0;16	4488022804619;34	2054437850521;31	1699747425798;45	0266649436124;133	404482390608;0;47	9777383294152;43	2938617396364;19	302038295244;45	1207544190139;125	685284048742;21	2436003653899;0;42	2246990419277;81	4146611521803;119	891938643318;80	6357025568848;0;53	4866617637227;70	8368957020535;69	1060957375553;51	7028213143709;86	4834679482214;54	1150640876973;52	3301370636458;54	4243702317105;30	5397737534748;0;1
Sphingopyxis;176	678445229682;166	870619646234;0;163	816263678658;0;61	0537883875694;128	205128205128;12	7815128198574;0;3101	46211785556;1199	06763502278;28	6635614475099;391	581008321096;0;0;0;48	6802776723038;0;274	597028860148;0;85	5944534794145;0;98	9315393747527;331	07101473266;0;188	679245283019;0;281	214848143982;191	155855741048;126	157949753091;112	222529795082;152	374390502438;0;165	032841535466;0;295	728351058971;364	845007815716;370	12417353906;65	5184821193618;114	804026680076;141	934568164076;100	337693910818;347	491064677284;217	865135961157;255	999061138919;0;0;15	9925794431384;204	73545832015;38	604076590488;112	801886047535;89	7752028919585;84	9744014615597;0;318	011139161185;358	224509069593;294	365032233204;354	308390022676;0;160	459985291168;265	872918139992;391	923382119982;387	709461980318;343	648971714993;442	197380830898;343	359144943922;359
Synechococcus;372	987828818218;194	682389587273;0;229	342769150121;372	55048059012;183	161365162708;512	820512820513;35	7882358956006;0;1240	58484714222;798	336208976488;272	303833751344;97	8952520802741;128	700128700129;809	061488673139;0;58	4163332067646;36	0581256986262;411	895543290222;23	3568458915308;1027	13344175297;0;148	397309062129;496	60652209899;184	229918938836;566	037735849057;369	549150036955;0;54	6159587831564;126	157949753091;59	8520158907102;134	707794502155;158	289779660627;429	08538799221;5417	41908598416;51	0944271463143;66	9440381313241;71	6344811395013;20	4073960699651;53	13244209987;0;29	6078441048315;60	4824734477411;40	910591849636;63	5969843836333;66	7022411953042;0;79	9628972156919;51	7907878754529;231	624459542928;157	922640466549;29	9250676306528;74	3526012788647;0;60	9912319494511;65	1317289217442;106	829781903968;146
Nocardia;255	202198665096;472	800088997664;0;278	487648253719;335	295432531108;244	215153550278;256	410256410256;201	947902553746;306	466441924609;354	452813469207;1181	34999069824;42	9953421712648;391	581008321096;1158	30115830116;606	796116504854;0;155	776888551372;12	0193752328754;192	217920202103;93	4273835661232;256	783360438244;0;346	260387811634;165	53550736633;0;566	037735849057;923	872875092387;0;77	3726082761383;0;142	148537740437;81	7080065013073;146	777795685308;132	026273228372;17919	1554382553;308	889036839082;267	776152525296;331	908966810017;63	3703351646286;273	25255937076;0;57	5708079816168;306	489837358778;168	18798871517;214	194643404077;133	404482390608;0;15	9925794431384;194	215454532948;96	5101914762199;124	082074652288;83	790189365828;53	1090009134748;0;239	681262677609;268	668381802195;415	656487670024;322	542810227539;0;173
Gellertiella;0;278	11769941039;0;360	395780093048;37	255048059012;0;0;0;0;0;0;0;0;0;0;628	377529219555;0;0;0;0;0;0;0;165	53550736633;0;0;0;0;18	2053195943855;0;0;0;0;0;0;445	915000549652;555	63551648999;543	234492467037;76	2592168930277;13	2831105249675;0;157	908501892435;471	627377221712;261	69791294291;328	07564344037;0;0;0;300	224723465516;0;0;0;0;0;439	585634953402;0;515	022180008649;395	847994370162;0;267	433308818613;426	311450127424;524	336460666067;503	392982224286;448	982865305826;555	065943070953;457	659181161885;440	401357928411;238	013204478694;0;4	11233202288847;0;0;184	2450049132;0;15	4612078295556;0;15	10893542441;0;412	144909870416;377	298637879822;272	283056634876;489	508933538037;446	689192775134;0;0;152	674822716407;560	712545282675;595	867023041589;0;681	717530092604;730	469560624069;617	519140217821;48	3855359504532;7	05391370370228;98	937789586738;210	482003788676;0;0;0;0;0;0;0;0;0;0;0;0;0;0;0;0;0;53	9156220514894;0;0;0;0;377	315298929545;0;0;0;270
Roseibium;0;0;0;0;0;0;0;0;0;0;9	37992934828772;28	6635614475099;0;0;1618	12297734628;0;9	73605553446077;0;0;0;0;0;0;165	53550736633;0;0;0;0;45	5132989859637;18	0225642504416;29	9260079453551;30	9165430004947;0;0;0;490	042005812378;542	246708863725;621	644179580412;147	148066399222;17	0782849606725;212	901852246115;187	516345997266;545	701417736361;305	530689924663;388	195992677698;0;0;0;292	94164392053;0;22	5603772095069;0;0;0;498	537026369427;0;578	000435716228;500	918758307921;0;160	459985291168;389	251087475357;487	125486038152;616	793681002107;517	872602654277;616	91173059975;561	860418999145;492	88776838926;284	052734373717;308	832612723904;3	07054124375673;0;27	4597028860148;0;30	0929873308523;15	4612078295556;11	3679639408184;30	21787084882;0;510	807783031245;398	927222216882;252	659052553083;483	15167466092;511	923505581404;0;0;0;679	24013175277;676	75884591988;0;759	122602446996;858	37719546475;673
Gammaretrovirus;78	5237534354142;83	4353098231171;0;16	3816263678658;37	255048059012;183	161365162708;256	410256410256;7	66890769191441;612	932883849218;265	839610101905;3	12664311609591;0;0;0;606	796116504854;251	351011687822;9	73605553446077;0;27	4597028860148;0;0;529	100529100529;247	328848436882;0;0;0;0;0;350	45240219192;63	0789748765454;164	593043699453;225	249099003604;274	848617410725;165	032841535466;555	632726767607;6	96742188358832;23	4304133459634;9	66799054698902;1	07407347736659;149	909390210348;496	770988574267;9	86928136827717;11	0997797713083;4	22093407972435;5	3421466882252;0;0;31	9851588862768;0	404615530276975;0;0;41	895094682914;21	2436003653899;278884	462151394;5	50756944025144;0;0;0;0;13	3716654409307;3	40110923072773;0	966518821504271;4	75073656468563;7	08319024146596;3	09228937643985;3	21325403022387;11	3047653300289;2	43004651371735;0;0;10	7771395316255;27
Aeromicrobium;98	1546917942678;166	870619646234;0;163	816263678658;260	785336413084;366	322730325417;0;7	66890769191441;153	233220962305;443	066016836509;104	742544389213;171	981368685059;0;128	700128700129;0;0;9	73605553446077;324	523131287636;82	3791086580443;0;342	377813917658;0;49	4657696873763;0;368	459837877671;0;184	774575018477;0;45	5132989859637;54	0676927513247;104	741027808743;75	0830330012013;168	36276563903;132	026273228372;1944	71454368662;38	7078993532684;33	4720190656621;39	128717646869;8	59258781893269;630	947749935956;283	869136328153;6	57952091218478;21	9730334248348;13	6368639498787;20	0118510860499;66	7022411953042;0;79	9628972156919;25	4907784074495;115	812229771464;90	2415088380278;245	385554571353;63	7308010961698;0;21	0103574942925;24	4243983456541;47	58357097906;29	322073657049;0;40	114996322792;40	4614718827954;34	7946775741537;40
Sphingobacterium;117	785630153121;2948	04761375014;0;573	356922875303;111	765144177036;61	0537883875694;128	205128205128;25	5630256397147;0;0;35	4352886490869;114	654245790039;0;128	700128700129;0;125	675505843911;204	457166223676;36	0581256986262;82	3791086580443;0;0;529	100529100529;49	4657696873763;165	53550736633;3316	13854089904;0;923	872875092387;0;50	0646288845601;45	0564106261039;37	4075099316939;81	7080065013073;189	947735592752;165	032841535466;0;0	774157987065368;0;0	456755458912867;0;131	882311640749;0;3	28976045609239;1	81220894225442;1	62343618450937;0	508775875069066;66	7022411953042;0;31	9851588862768;2	83230871193883;38	604076590488;90	2415088380278;0;0;0;0;0;1	39951679350176;0;0;0;10	4378869494748;11	5982258580512;0	863770284488296;10	5105403583043;1	54614468821992;0;1	13047653300289;0	525415462425373;0;0	54831093638513;0;13	7298514430074;20	4716672125778;0;30	9224156591113;45
Mycobacterium;333	72595210051;333	741239292469;0;442	303911932377;372	55048059012;549	484095488125;512	820512820513;35	7882358956006;306	466441924609;708	905626938414;303	284382261303;85	9906843425296;489	476260401371;1029	60102960103;606	796116504854;502	702023375644;165	512944085833;12	0193752328754;494	274651948266;23	3568458915308;171	188906958829;529	100529100529;197	863078749505;1986	42608839596;552	689756816507;0;554	323725055432;1124	85939257593;131	988567059295;216	270771005299;202	000553631147;119	249523001908;336	72553127806;759	151071063142;11668	2872621197;170	314757154381;200	832114393972;198	003491438728;80	555510802494;168	885262388873;0;111	851855507141;166	043644334061;136	043952261885;157	974909208945;200	106723585912;0;207	903532760799;130	690816279463;193	02038295244;169	202829071302;179	550405783917;148	705202557729;0;175
Labrys;0;222	494159528312;0;0;0;0;0;0;0;88	6132033673017;2	60553593007992;100	322465066284;0;0;0;0;0;0;0;0;0;0;544	12346656114;0;0;0;0;0;0;0;0;8	83329800014133;0;0;0;437	399262691933;394	969824974812;550	238076170367;128	88881728399;18	0270785695988;70	9672840820382;161	198262348527;471	40085110393;272	412591760672;361	485259236572;0;0;0;337	044736720721;0;0;5	98501352613057;0;0;453	456550580702;0;450	177901909734;525	353819688795;0;361	034966905128;429	243440843569;485	675707805896;537	08002331933;468	975740987383;582	896547458911;490	250757754156;463	9798684739;272	033855670737;308	832612723904;3	3995278055878;0;0;0;0;0;0;0;0;490	515419047812;391	717694104529;306	625063778013;393	09050723509;493	127178162648;0;0;0;602	912769567694;584	233750855079;0;658	496008386287;739	5249684004;598	348969004229;96	7710719009064;16	1919382744075;147	810673599464;140	321335859117;0;39	2906723943736;0;0;18	3862397381799;0;0;0;0;0;0;0;0;0;0;0;9	22475185417512;0;239
Yersinia;235	571260306243;333	741239292469;0;163	816263678658;186	27524029506;366	322730325417;0;43	457143587515;0;177	226406734603;43	7730036253427;85	9906843425296;195	790504160548;0;606	796116504854;125	675505843911;68	1523887412254;276	445630356134;302	056731746162;23	3568458915308;256	783360438244;2116	40211640212;98	9315393747527;662	14202946532;184	229918938836;566	037735849057;0;0;291	285113510168;360	451285008831;351	630593357923;205	374178503286;0;198	039409842559;0;35	6112674050069;26	7776152525296;43	8485240556353;32	2222043209976;272	303765761834;638	705556738344;24	6732034206929;36	6972310806519;32	1440364532855;32	6464519835984;333	511205976521;0;319	851588862768;25	4907784074495;250	926497838172;180	483017676056;353	115798041704;382	384806577019;0;43	2446193086409;24	4243983456541;64	844278098915;58	6441473140981;0;66	8583272046533;34
Dyella;255	202198665096;55	6235398820781;0;65	5265054714632;0;305	268941937847;512	820512820513;0;0;0;9	9010365343037;558	939448226442;0;514	800514800515;0;0;9	73605553446077;12	0193752328754;27	4597028860148;0;85	5944534794145;529	100529100529;0;0;0;188	679245283019;0;281	214848143982;2853	68384641992;4100	13336697545;3546	23194152458;2627	90615504205;0;33	0065683070931;0;162	573177283727;174	054499141443;204	778697412602;33	2962777983642;973	462242758333;1348	37839755873;59	215688209663;166	949748805188;81	4964964623702;114	813755807253;3135	0053361793;0;447	792224407875;118	147734840877;1988	10994441013;1398	74338698943;1843	38416604822;403	628406942409;0;145	440630033307;146	546390073924;177	27212717689;205	254515599343;0;80	229992645584;157	271982013996;170	107312584752;201	875455060407;165	769500651082;193	26808602749;170	302463601865;177	484815681454;92
Segatella;294	464075382803;862	16486817221;0;49	1448791035974;260	785336413084;122	107576775139;0;28	1193282036862;0;265	839610101905;95	8837222269411;501	612325331422;0;0;0;502	702023375644;68	1523887412254;36	0581256986262;137	298514430074;373	709534264493;85	5944534794145;0;0;165	53550736633;0;188	679245283019;2771	61862527716;0;113	783247464909;135	169231878312;97	2595258224041;77	2913575012367;151	094789676053;132	026273228372;0;1	54831597413074;6	69440381313241;0	989636827644546;1	07407347736659;435	496266497149;70	9672840820382;1	64488022804619;2	49178729559982;1	62343618450937;1	44153164602902;600	320170757738;0;111	948056101969;2	83230871193883;115	812229771464;191	763206280809;179	550405783917;116	839802009645;0;1	63187242674117;8	14146611521803;10	2631231523463;4	88701227617484;0;40	114996322792;0	586398143228919;2	89955646451281;1	60414481404969;5
Janthinobacterium;588	928150765607;278	11769941039;0;311	25090098945;37	255048059012;366	322730325417;256	410256410256;33	2319333316291;0;0;19161	1112298077;128	986026513794;391	581008321096;0;404	53074433657;251	351011687822;107	096610879068;0;82	3791086580443;3340	02896248891;855	944534794145;0;296	794618124258;496	60652209899;552	689756816507;0;0;2249	71878515186;614	42953631051;441	552824135818;493	779131098359;344	498622005512;0;231	045978149652;0;146	315859555355;150	624085795479;154	687848751824;30	0740573662644;299	818780420695;425	803704492229;41	1220057011549;139	54008855359;94	4839859384451;113	202632202867;266	808964781217;0;735	658654384366;124	621583325308;656	269302038295;1060	33772884683;514	711163247229;541	711809317443;0;126	062144965755;162	829322304361;219	724136579777;114	844788490109;0;106	973323527445;146	013137664001;160	925383780461;158
Dictyoglomus;0;0;0;0;74	510096118024;61	0537883875694;0;2	55630256397147;383	083052405762;88	6132033673017;4	68996467414386;14	3317807237549;97	8952520802741;0;0;0;9	73605553446077;0;0;0;0;0;0;165	53550736633;0;0;0;0;13	6539896957891;0;0;2	20832450003533;12	9509819722331;99	0197049212793;0;0;0;0;5	37036738683293;9	4879360892625;0;0;0	226526117781802;0	324687236901873;0	254387937534533;0;0;0;0;0;45	1207544190139;41	895094682914;10	621800182695;0;0	407968106685292;0;7	93059516317666;0;0;0;0	234559257291568;0;0	370187264780698;0	571225019473061;0;0	459036290031981;0	484489942715524;0	197030798409515;0;0;10	7771395316255;0;40	9433344251556;0;15	4612078295556;0;0;0;0;0;0;1	05954314618623;0;0;0;12	053275477611;0;0	135270606819884;0;0;0	754617314694286;0	718881420509687;0;0	641264882154753;0;0;0;26	193781596249;47	1053747232559;38	4231153461923;193	055517250889;0;0;0;0;163	92099008278;0;0;0;94	9081763393916;0;0;83	0227666875761;26	9578110257447;0;0;4	22213496476628;15	3627530053386;0
Limnohabitans;215	940321947389;528	423628879742;0;376	777406460913;260	785336413084;488	430307100556;641	025641025641;0;0;1417	81125387683;1807	19972110343;128	986026513794;489	476260401371;1287	00128700129;1820	38834951456;1508	10607012693;116	832666413529;60	096876164377;604	113463492325;140	141075349185;85	5944534794145;0;741	986545310645;662	14202946532;1105	37951363301;188	679245283019;0;562	429696287964;887	509330226292;1180	47795840392;1174	59581185519;722	122111511554;0;1023	20361751989;0;13	9348437671766;20	0832114393972;16	2148187914068;1	07407347736659;373	824681916943;709	672840820382;3	28976045609239;6	56925741567226;5	84437026423372;9	41235368877773;867	129135538954;0;527	755121623567;8	90154166609346;656	269302038295;597	849996051934;311	22070335879;424	872007307799;0;11	6270910405308;8	14146611521803;34	5214142397102;21	9915552427868;0;26
Tardiphaga;117	785630153121;83	4353098231171;0;0;149	020192236048;122	107576775139;128	205128205128;2	55630256397147;0;0;3	12664311609591;42	9953421712648;195	790504160548;0;202	265372168285;251	351011687822;19	4721110689215;0;54	9194057720295;0;427	972267397073;0;197	863078749505;0;0;377	358490566038;0;0;36	410639188771;18	0225642504416;37	4075099316939;92	749629001484;0;132	026273228372;0;372	369991778442;481	997074545534;567	518657699237;69	8147760288281;42	6957124016813;0;126	655777559557;477	290530166257;325	985985849481;370	728020966993;0;0;63	9703177725535;252	480090892833;0;259	44433790933;143	640324627134;31	8654005480849;0;467	123482154659;0;305	094660983384;381	186957541637;0;227	318312495821;381	041513470152;390	956863298477;526	653082028007;476	630156248322;483	943287412836;435	62543924035;399	05821615002;286	482780887435;308	832612723904;4	33165639744252;64
Xanthobacter;39	2618767177071;0;0;98	2897582071948;0;0;0;0;0;0;18	2387515105595;0;0;0;0;0;29	2081666033823;0;0;0;0;0;0;0;0;0;0;0;0;9	01128212522078;14	9630039726776;15	4582715002473;0;0;0;396	368889377469;572	371526022821;503	801271180893;92	3703190535265;0;0;172	71242394485;437	421933436659;252	931357546559;323	072680668857;66	7022411953042;0;287	866429976491;493	226331407633;0;45	1207544190139;0;0;0;431	018304713011;0;696	492857566044;478	927203065134;0;347	663301464197;507	586232778953;556	231581775708;494	261696359696;445	784005196777;519	504615241894;445	724237621054;441	854827756558;228	161664558218;308	832612723904;3	72851436741888;10	7771395316255;0;0;5	01549788847539;0;17	0519459112276;0;72	6216412490922;398	50004443328;473	425679377866;264	924055104203;392	030964088904;550	621826737665;0;0;4	01775849253701;490	256518650297;532	289837836244;0;661	813368630046;770	086969645518;573	18811928639;59	1378772727761;9
Bdellovibrio;451	511582253632;305	92946935143;0;3456	52316361968;186	27524029506;122	107576775139;769	230769230769;23	0067230757432;0;886	132033673017;13	5487868364156;71	6589036187746;0;128	700128700129;1011	32686084142;1256	75505843911;29	2081666033823;72	1162513972524;109	838811544059;93	4273835661232;684	755627835316;0;197	863078749505;331	07101473266;1105	37951363301;377	358490566038;0;0;341	349742394728;513	643081137584;404	001107262294;298	12380750477;450	406373034329;594	118229527676;1389	08181691902;26	3213715602225;33	4720190656621;27	2530757151344;44	03701257203;151	8069774282;638	705556738344;59	215688209663;37	1502833162155;20	7799831617199;24	1668540657807;533	617929562433;0;223	896112203937;50	172325754345;463	248919085855;530	168864423413;454	861027985923;339	897605846239;0;30	5976080013969;32	5658644608721;114	293871469311;39
Guillardia;117	785630153121;194	682389587273;0;81	908131839329;260	785336413084;305	268941937847;128	205128205128;2	55630256397147;306	466441924609;265	839610101905;13	0276796503996;85	9906843425296;0;257	400257400257;202	265372168285;377	026517531733;48	6802776723038;24	0387504657508;137	298514430074;70	0705376745924;1198	3223487118;0;494	657696873763;165	53550736633;184	229918938836;188	679245283019;369	549150036955;0;81	9239381747347;36	0451285008831;74	8150198633878;41	9581655006713;106	485851771694;297	059114763838;0;0	774157987065368;0;1	3702663767386;3	22222043209976;37	0029507481238;0;8	22440114023097;1	81220894225442;0	324687236901873;0	169591958356355;0;0;31	9851588862768;2	42769318166185;96	5101914762199;67	6811316285208;59	8501352613057;63	7308010961698;0;1	83585648008381;0;9	79661755451234;17	1045429666119;0;13	3716654409307;0;3	86607528601708;1
Wolbachia;58	8928150765607;55	6235398820781;0;98	2897582071948;111	765144177036;122	107576775139;128	205128205128;293	974794856719;0;0;56	2795760897263;57	3271228950197;0;0;202	265372168285;125	675505843911;38	9442221378431;12	0193752328754;137	298514430074;116	784229457654;171	188906958829;529	100529100529;445	191927186387;165	53550736633;184	229918938836;0;0;843	644544431946;254	874474321397;405	507695634935;351	630593357923;192	124231503074;0;99	0197049212793;0;113	027066111544;120	499268636383;93	4826172575002;251	333193703781;177	424404869209;70	9672840820382;207	254908733821;92	1961299371934;124	679898970319;123	29335372507;200	106723585912;0;335	844168305906;184	909297336578;386	04076590488;67	6811316285208;311	22070335879;371	763006394324;0;111	78326123177;211	678118995669;144	150229730682;149	053874423333;0;254	061643377683;191	048515063982;186
Diaphorobacter;98	1546917942678;55	6235398820781;0;294	869274621584;447	060576708144;427	376518712986;128	205128205128;0;0;531	67922020381;149	036655200572;100	322465066284;391	581008321096;128	700128700129;0;377	026517531733;116	832666413529;36	0581256986262;164	758217316089;93	4273835661232;0;0;296	794618124258;331	07101473266;368	459837877671;188	679245283019;0;281	214848143982;145	642556755084;144	180514003532;97	2595258224041;117	041198501873;0;330	065683070931;0;96	769748383171;97	06885529042;91	1988399629358;9	66666129629928;109	111265026519;70	9672840820382;32	8976045609239;102	163279119593;49	3524600090848;61	1379009874661;0;0;127	940635545107;78	0907973434563;77	2081531809759;180	483017676056;251	370568097484;84	9744014615597;0;81	1856532303731;73	2731950369622;74	6408956534274;53	7571350379232;0;53	4866617637227;96	5211343754801;74	905208666581;98
Pseudonocardia;19	6309383588536;417	176549115586;0;180	197890046524;111	765144177036;183	161365162708;1153	84615384615;38	3445384595721;76	6166104811523;265	839610101905;799	37842334852;57	3271228950197;0;257	400257400257;404	53074433657;377	026517531733;146	040833016912;12	0193752328754;411	895543290222;46	7136917830616;513	566720876487;0;395	726157499011;662	14202946532;368	459837877671;0;11825	5728011826;0;68	2699484789456;72	0902570017662;74	8150198633878;19	874920500318;161	167775654456;858	170775984421;2639	25545214613;41	8045313015299;43	5136247853607;47	8070713662134;3	22222043209976;92	0329800658463;0;4	93464068413858;52	1010070898144;25	650291715248;32	8160439419548;0;0;127	940635545107;31	5600113616041;289	53057442866;642	970750470948;23	9400541045223;53	1090009134748;0;46	5083641621233;40	7073305760901;34	0549086418762;53	7571350379232;0;0;36
Citricoccus;19	6309383588536;139	058849705195;0;180	197890046524;37	255048059012;61	0537883875694;384	615384615385;5	11260512794294;5516	39595464297;0;9	37992934828772;42	9953421712648;195	790504160548;0;0;125	675505843911;19	4721110689215;0;109	838811544059;0;0;0;0;0;0;0;554	323725055432;0;0;27	0338463756623;0;28	7082185004593;8	63398798148873;99	0197049212793;694	540908459508;11	6123698059805;26	7776152525296;10	5053755549959;0;27	5150146588613;0;1	64488022804619;5	43662682676324;4	8703085535281;7	29245420932328;0;0;0;4	04615530276975;0;0;149	625338153264;0;0;8	56733024039113;0;18	1937183155229;2	44350613808742;0;0;1	64191480104097;13	0480040903077;7	52714105054087;6	96894523757134;6	1845787528797;9	18072580063962;12	4352418630318;3	4808774385681;0;0	219324374554052;0;0;941	696691778578;10	0309957769508;61	8448313182226;11	3679639408184;30	21787084882;0;4	89815682358728;16	8222322621577;24
Alternaria;628	190027483314;1446	21203693403;0;606	120175611035;1900	00745100961;61	0537883875694;128	205128205128;43	457143587515;1225	86576769844;0;45	8574323694066;20236	474381942;0;386	100386100386;404	53074433657;879	728540907377;38	9442221378431;0;851	250789466458;46	7136917830616;342	377813917658;529	100529100529;197	863078749505;993	21304419798;552	689756816507;943	396226415094;2217	29490022173;1968	50393700787;186	604525842451;0;0;236	290721503781;264	775631432321;1584	31527874047;694	540908459508;6	19326389652295;6	69440381313241;7	30808734260587;0;642	333273243071;0;0;6	34273129789045;3	89624684282248;4	40939091726524;0;0;399	81448607846;9	71077272664741;77	2081531809759;2594	4433790933;161	595365205525;19108	6185286682;0;5	30358538690879;16	2829322304361;74	6408956534274;19	5480491046994;0;26	7433308818613;10	7897258354121;15	9475605548205;5
Micromonospora;333	72595210051;278	11769941039;0;147	434637310792;409	805528649132;1160	02197936382;0;56	2386564073724;306	466441924609;265	839610101905;453	363251833906;100	322465066284;0;1801	8018018018;202	265372168285;251	351011687822;204	457166223676;0;137	298514430074;46	7136917830616;513	566720876487;0;247	328848436882;0;0;754	716981132075;0;281	214848143982;86	475268073331;36	0451285008831;82	2965218497265;143	541092502297;168	36276563903;132	026273228372;15696	6245311849;254	697977744506;254	387344899032;258	295212015226;30	0740573662644;80	6474567587313;0;67	440089349894;193	906356821222;145	135194895137;168	743998564574;133	404482390608;0;15	9925794431384;174	793909079653;0;236	883960699823;119	700270522611;42	4872007307799;0;226	014331103652;276	809847917413;328	886446472914;332	316834779889;0;187	203316173029;318	883310287886;284	156533522256;268
Chelativorans;0;0;0;16	3816263678658;0;0;0;0;0;0;8	33771497625575;0;0;0;0;0;0;0;0;0;0;0;0;0;0;0;0;0;0;0;0;0;0;0;0;380	111571649096;481	997074545534;461	932020780546;154	666580740788;0;0;205	610028505774;380	790403991209;238	320431885975;312	897163167476;0;0;0;282	826255663606;0;0;0;0;0;392	669302684593;0;367	139905495296;293	22073657049;0;147	088319850237;334	598780526421;416	086352657588;455	145242047869;377	465492867799;500	950878983255;420	936277959327;386	299980991845;256	468422596385;0;3	01571015011821;0;0;0;0;0;0;0;0;367	011893424504;324	428765055898;247	753051532635;329	517918463917;411	307870575123;0;0;0;431	543163123316;454	77978012845;0;529	118958879661;565	20836870602;459	36522770569;118	275754545552;16	5125707154849;156	154824528466;112	257068687294;0;157	162689577494;94	2107494465118;0;0;0;0;0;0;0;0;0;0;0;0;0;18	4495037083502;0;26	5660698156315;0;42	2213496476628;0;324	105802935761;0;0;0;268	927304105668;0;0;158	077774264938;0;0	20540689605497;0;0;0;15	2537460658047;0;0	0319463842555184;0;0;0;0;0;0;0;61
Rhodobacter;98	1546917942678;27	811769941039;0;0;670	590865062216;244	215153550278;0;17	8941179478003;0;177	226406734603;136	530082736188;0;293	685756240822;1029	60102960103;0;0;58	4163332067646;0;82	3791086580443;23	3568458915308;342	377813917658;1058	20105820106;0;165	53550736633;736	919675755343;188	679245283019;0;0;4	55132989859637;324	406156507948;14	9630039726776;0;0;33	0065683070931;0;103	737170266759;117	152066729817;93	7109949869566;41	8888656172969;0;0;44	4117661572473;80	6432979303215;62	6646367220616;65	2929039671968;133	404482390608;0;0;65	54771590487;19	302038295244;45	1207544190139;65	8351487874363;0;0;95	4645369643583;73	2731950369622;134	820117774003;134	392837594808;0;53	4866617637227;100	625921378083;95	2021039181706;526	159499008299;88	3113880105352;98	9532600460751;95	938584616684;89	7921360499438;57	3359623371688;308	832612723904;1	59010171551688;32
Schaalia;19	6309383588536;27	811769941039;0;442	303911932377;335	295432531108;61	0537883875694;512	820512820513;173	82857435006;153	233220962305;177	226406734603;83	3771497625575;57	3271228950197;489	476260401371;0;202	265372168285;251	351011687822;223	929277292598;0;247	137325974133;23	3568458915308;171	188906958829;529	100529100529;49	4657696873763;0;0;188	679245283019;739	09830007391;281	214848143982;68	2699484789456;36	0451285008831;119	70403178142;19	874920500318;1264	8792392881;297	059114763838;1111	26545353521;17	0314757154381;16	736009532831;10	2008719157207;3	22222043209976;1265	69067430762;70	9672840820382;3	28976045609239;14	4976715380353;16	8837363188974;13	6521526476866;0;0;2702	74592589039;34	3923200735429;96	5101914762199;90	2415088380278;365	085825093965;0;0;15	2988040006984;40	7073305760901;26	1243134786996;9	77402455234968;0;160
Peptoniphilus;412	249705535925;695	294248525976;0;737	173186553961;1750	98725877356;671	591672263264;1282	05128205128;79	2453794831156;2375	11492491572;1329	19805050953;50	0262898575345;143	317807237549;97	8952520802741;0;0;125	675505843911;4916	70804490269;0;219	677623088118;0;342	377813917658;0;741	986545310645;165	53550736633;0;0;1108	64745011086;0;18	2053195943855;0;7	48150198633878;26	499894000424;303	62857734902;1485	29557381919;833	44909015141;19	3539496766342;13	3888076262648;14	4639228655741;8	59258781893269;504	758199948765;0;1	64488022804619;11	7793581246537;2	27281065831311;8	90357781370866;0;0;31	9851588862768;9	30615719637044;38	604076590488;56	4009430237674;311	22070335879;63	7308010961698;0;9	791234560447;24	4243983456541;16	7942015220212;7	33051841426226;0;0;30	6099830765496;36	7277152171623;8	32921345756571;12	3384604206181;12	3691575057594;10
Pandoraea;58	8928150765607;194	682389587273;0;65	5265054714632;186	27524029506;244	215153550278;256	410256410256;0;0;177	226406734603;68	7861485541099;42	9953421712648;97	8952520802741;0;0;0;0;0;0;0;85	5944534794145;0;197	863078749505;0;0;0;0;0;910	265979719274;865	083084021195;935	187748292347;797	205144512755;0;33	0065683070931;0;214	441762417107;267	776152525296;258	904219293777;33	2962777983642;359	592777783049;709	672840820382;60	8605684377092;192	547200114532;126	628022391731;168	574406606217;600	320170757738;0;959	554766588303;104	39080681146;617	665225447807;812	17357954225;843	88690718441;987	827416990632;0;209	083654676212;146	546390073924;302	762132994215;215	028540151693;0;120	344988968376;192	807709493669;230	031479518016;257	095055390195;188	161521414426;273	667609814926;234	567544206342;209	784145195822;117	758740516087;926	497838171711;1	97391937098647;657
Paludibaculum;39	2618767177071;305	92946935143;0;114	671384575061;37	255048059012;183	161365162708;0;12	7815128198574;0;0;12	5065724643836;14	3317807237549;0;0;202	265372168285;0;19	4721110689215;12	0193752328754;137	298514430074;23	3568458915308;513	566720876487;0;98	9315393747527;0;0;188	679245283019;0;281	214848143982;150	19388665368;36	0451285008831;29	9260079453551;26	499894000424;0;66	0131366141862;0;0	774157987065368;0;0	152251819637622;0;0;283	869136328153;3	28976045609239;0	226526117781802;0;0;133	404482390608;0;63	9703177725535;0	404615530276975;38	604076590488;0;77	8051758396974;10	621800182695;0;0;8	14146611521803;2	79903358700353;4	88701227617484;0;0;2	58015183020725;2	41629705376068;0	493583019707598;0	342735011683837;0;0	459036290031981;0	645986590287365;0;0;0	164493280915539;96	9942557846296;27	4597028860148;81	8866688503112;30	0929873308523;92	7672469773339;5	68398197040919;30
Roseitalea;78	5237534354142;0;0;16	3816263678658;0;0;0;0;0;0;2	08442874406394;0;0;0;202	265372168285;0;38	9442221378431;0;0;0;1540	70016262946;0;49	4657696873763;165	53550736633;0;0;0;0;59	1672886817528;9	01128212522078;0;0;0;132	026273228372;0;225	279974236022;234	304133459634;269	181217119316;76	2592168930277;0;0;110	206975279095;214	746759657148;139	940199104707;177	223596482391;0;0;0;177	221602261315;38	604076590488;0;5	98501352613057;0;0;224	38245867691;252	385449571759;193	599823101077;268	785675189616;0;200	57498161396;194	215065037418;245	495780662085;258	143919307074;226	776332730805;267	483031062047;203	353076484168;229	002246256871;132	995788926423;0;2	30290593281754;10	7771395316255;0;61	4150016377334;0;46	3836234886669;0;0;0;220	76692540597;153	80326639687;171	710035715687;271	243045423674;232	18992693757;0;0;0;264	210099871418;247	951022300848;0;307	961609295686;307	506555737921;265	506871308244;37
Pseudorhizobium;78	5237534354142;0;0;262	106021885853;0;0;0;0;0;0;3	12664311609591;0;0;0;0;0;48	6802776723038;0;0;0;0;0;0;0;0;0;0;0;0;9	01128212522078;7	48150198633878;0;0;0;0;421	916102950626;461	913863106136;544	3002552045;80	555510802494;19	9246657874513;0;162	843142576573;459	394966861494;275	65946412969;337	487997129147;0;0;0;153	349285974974;0;33	8405658142604;0;0;0;442	237427646856;0;225	788709351618;239	463601532567;0;147	088319850237;212	862525992098;236	797111268546;543	311508943138;447	269190247407;527	235338682994;434	707366660286;446	538230536141;253	118899023423;0;2	35773702645606;0;0;0;0;0;0;0;0;418	792408416713;180	238202808832;181	522037756584;261	707157107998;225	555929025068;0;0;0;544	199414040712;582	88104478688;0;675	082809605085;682	174052483634;563	603033679595;59	1378772727761;8	33644346801178;92	977681780308;238	5462709605;0;0;0;0;0;0;0;0;0;0;0;0;0;0;0;0;0;0;0;0;0;0;395	689801143226;0;0;0;269	595446476117;0;0;31	6155548529877;0;0	0228229884505522;0	0926576645833311;0
Breoghania;0;0;0;16	3816263678658;111	765144177036;122	107576775139;0;0;0;0;14	5910012084476;0;0;0;0;0;9	73605553446077;0;27	4597028860148;0;171	188906958829;0;0;0;0;188	679245283019;0;0;9	10265979719274;0;0;0;0;0;0;328	242986515716;374	886613535415;384	968725953728;127	814743806624;0;70	9672840820382;151	32898098025;338	430019966012;232	151374384839;274	399788620583;0;0;0;233	867776500092;0;11	2801886047535;35	9100811567834;21	2436003653899;0;341	877273402275;0;375	537006256307;281	003205880053;0;280	804974259544;346	795861905583;362	444558064101;391	226240995735;343	534726711099;394	26689549608;352	080834454529;349	317248697893;227	57057216299;0;3	56402108650334;0;0;0;5	01549788847539;0;0;0;72	6216412490922;328	176507180348;213	882667333147;233	03504847129;310	446141832565;335	01689458135;17	8961308565088;0;0;388	60902189421;421	773752064399;0;433	468405184592;540	683305978456;400	896205504235;59	1378772727761;15
Enhydrobacter;39	2618767177071;83	4353098231171;0;98	2897582071948;111	765144177036;610	537883875694;897	435897435897;38	3445384595721;0;354	452813469207;5	73217904617583;157	649587961304;0;900	900900900901;606	796116504854;251	351011687822;29	2081666033823;12	0193752328754;164	758217316089;46	7136917830616;85	5944534794145;529	100529100529;247	328848436882;827	67753683165;184	229918938836;566	037735849057;0;0;769	174752862786;1090	36513715171;800	520712538249;629	37248251007;0;825	164207677328;0;63	4809549393602;140	582480075781;65	9250379030905;149	296213353956;183	117166522766;354	836420410191;203	965148277728;82	6820329903577;70	1324431708046;74	2812777600837;466	915688367129;0;271	873850533353;70	8077177984707;424	644842495368;699	371693494715;664	336501400493;138	083402375035;0;72	4143389366393;56	9902628065262;78	8394460339327;83	0792086949722;0;93
Desulfovibrio;294	464075382803;333	741239292469;0;425	922285564511;447	060576708144;488	430307100556;769	230769230769;35	7882358956006;0;88	6132033673017;18	7598586965754;114	654245790039;391	581008321096;514	800514800515;202	265372168285;1256	75505843911;146	040833016912;36	0581256986262;247	137325974133;0;684	755627835316;0;445	191927186387;165	53550736633;184	229918938836;377	358490566038;923	872875092387;562	429696287964;68	2699484789456;45	0564106261039;59	8520158907102;167	832662002685;235	995671494025;297	059114763838;0;49	5461111721836;63	5968362247579;75	7452802697171;11	8148082510325;100	572122546183;354	836420410191;16	4488022804619;65	6925741567225;31	8193492163836;35	1903313589438;66	7022411953042;0;0;37	6292443157587;115	812229771464;67	6811316285208;41	895094682914;31	8654005480849;0;56	9115508825982;65	1317289217442;75	1074012512613;56
Methylocystis;19	6309383588536;83	4353098231171;0;163	816263678658;149	020192236048;183	161365162708;128	205128205128;5	11260512794294;0;177	226406734603;26	5764664868152;472	948763883913;0;128	700128700129;0;0;0;0;27	4597028860148;46	7136917830616;0;0;643	055005935892;0;552	689756816507;0;0;281	214848143982;31	8593092901746;0;37	4075099316939;19	874920500318;0;66	0131366141862;0;308	114878852017;334	720190656621;394	788968320355;154	666580740788;0	94879360892625;0;156	263621664388;356	099057152993;218	189823198059;269	312029869892;0;0;0;268	664712103912;0;78	9613202332743;0;10	621800182695;0;342	081257455617;407	073305760901;358	276299136451;337	203847056064;0;133	716654409307;388	430130074836;339	248106347999;403	504118610961;351	760366991511;394	26689549608;369	524213475745;355	615617953195;205	568799673927;926	497838171711;3	01571015011821;0;0;20	4716672125778;10	0309957769508;15
Undibacterium;333	72595210051;278	11769941039;0;180	197890046524;484	315624767156;427	376518712986;512	820512820513;20	4504205117718;0;708	905626938414;252	736985217752;85	9906843425296;195	790504160548;386	100386100386;404	53074433657;502	702023375644;107	096610879068;24	0387504657508;192	217920202103;2732	7509693091;0;529	100529100529;445	191927186387;165	53550736633;921	149594694178;377	358490566038;0;1124	85939257593;1115	07582515611;1153	44411202826;1114	74379596448;821	496714013144;0;231	045978149652;0;22	4505816248957;33	4720190656621;19	1837292743404;4	29629390946635;498	116644686281;922	574693066496;0;25	3709251915618;15	5849873712899;17	2135837731701;1000	53361792956;7299	2700729927;687	68091605495;13	7569280294172;791	383570105003;789	613202332743;1065	33240765124;552	333609500138;0;15	7067721073837;8	14146611521803;35	454425435378;4
Caulobacter;58	8928150765607;194	682389587273;0;98	2897582071948;484	315624767156;244	215153550278;384	615384615385;25	5630256397147;0;265	839610101905;935	387398898692;85	9906843425296;293	685756240822;0;404	53074433657;377	026517531733;87	6244998101469;12	0193752328754;247	137325974133;2545	89620217686;427	972267397073;529	100529100529;98	9315393747527;165	53550736633;3500	36845983788;566	037735849057;0;0;168	399206248066;198	248206754857;127	185533767759;200	957529503215;0;330	065683070931;0;263	213715602225;237	651335366201;294	302767359524;61	2221882098954;157	499739081758;141	934568164076;82	2440114023097;258	692826506818;152	927688580782;190	621361192544;66	7022411953042;0;95	9554766588303;172	770831428269;96	5101914762199;124	082074652288;137	655311101003;74	3526012788647;0;258	855763691818;276	809847917413;396	529758158833;229	689576980217;0;120
Peteryoungia;0;83	4353098231171;0;0;0;0;0;0;0;0;3	12664311609591;0;0;0;0;1131	0795525952;9	73605553446077;0;82	3791086580443;23	3568458915308;0;1587	30158730159;49	4657696873763;0;0;0;0;0;0;0;0;0;0;0;0;325	146354567455;351	456200189452;390	145287821407;136	407331625557;0;0;131	590418243696;349	52979973732;210	397329512414;249	469770742199;0;0;0;211	209306804581;0;0;0;0;0;352	076476069407;0;319	089828918402;302	99476112284;0;200	57498161396;309	266380738932;326	200102257691;398	691684168812;362	499397357604;417	459065819379;319	489257862259;348	994255402749;204	780676480289;0;2	41256812009457;0;0;0;0;0;0;0;0;319	079930222257;295	590652606485;213	411044389497;290	314822055026;331	6998956251;0;0;0;359	986261074807;415	957115971144;0;487	099062458706;541	060614635803;420	066376717827;80	642559917422;18	9173140235652;121	586199251172;98	2249351013822;0;78	5813447887471;0;0;0;0;0;0;0;0;0;0;0;0;0;0;0;0;0;0;101	331239154391;0;298	202858842863;0;19	4454167152802;0;211	132989061841;16
Mycoplasmopsis;78	5237534354142;0;0;0;37	255048059012;122	107576775139;0;12	7815128198574;0;0;21	8865018126713;28	6635614475099;0;0;0;0;38	9442221378431;12	0193752328754;0;46	7136917830616;0;0;0;0;184	229918938836;0;554	323725055432;0;45	5132989859637;117	14666762787;74	8150198633878;55	2081125008833;18	7069739598922;0;0;138	574279684701;160	665691515178;174	708963034172;229	85172415645;8	53914248033625;0;215	479309874052;170	800692807479;245	788238334718;178	834720086777;200	106723585912;0;175	918373874522;150	516977263035;173	718344657196;146	642451861795;251	370568097484;63	7308010961698;0;162	575290514089;195	395186765233;77	9064348382648;87	9662209711471;0;133	716654409307;89	0152381421499;105	833810954718;168	311809720291;185	191151313166;123	691575057594;153	777157160714;147	284942585519;162	484731755047;617	665225447807;1	59010171551688;96	9942557846296;27	4597028860148;40
Methylovirgula;117	785630153121;83	4353098231171;0;180	197890046524;149	020192236048;244	215153550278;128	205128205128;2	55630256397147;0;0;147	473333642524;1547	83231816553;0;0;0;0;0;0;247	137325974133;0;256	783360438244;0;247	328848436882;165	53550736633;0;0;0;0;40	9619690873673;72	0902570017662;112	222529795082;50	7914635008127;0;0;0;323	598038593324;374	886613535415;471	219381778441;106	333274259292;14	2319041338938;0;156	263621664388;377	392512224482;209	74795503861;298	905826603076;0;0;31	9851588862768;266	23701892225;19	302038295244;1308	5018781514;89	7752028919585;53	1090009134748;0;376	96253057721;284	951314032631;329	819457668582;261	455156775354;0;320	919970582336;354	301758138913;398	20575445976;464	770110932167;403	399108751876;432	920512701579;375	950721536192;425	705162999374;223	629956194799;926	497838171711;2	41256812009457;53	8856976581276;27	4597028860148;40
Dickeya;706	713780918728;83	4353098231171;0;16	3816263678658;0;0;0;17	8941179478003;0;0;37	5197173931509;143	317807237549;97	8952520802741;0;606	796116504854;0;19	4721110689215;12	0193752328754;27	4597028860148;23	3568458915308;0;529	100529100529;49	4657696873763;165	53550736633;184	229918938836;188	679245283019;0;0;122	885907262102;180	225642504416;134	667035754098;134	707794502155;0;99	0197049212793;0;106	833802215021;97	06885529042;142	050947721902;86	9999516666935;86	3402184122888;141	934568164076;59	215688209663;138	633984082463;94	4839859384451;99	9744594510715;333	511205976521;0;191	910953317661;134	332356051956;96	5101914762199;214	323583490316;107	73024347035;127	46160219234;0;114	84302203191;113	980525613052;161	410936850537;232	133083118305;0;147	088319850237;176	154002225967;182	672057264307;138	573432782908;117	101128991977;149	976034757333;121
Pseudoduganella;628	190027483314;305	92946935143;0;0;149	020192236048;122	107576775139;256	410256410256;25	5630256397147;0;265	839610101905;9114	16468341957;100	322465066284;97	8952520802741;128	700128700129;0;251	351011687822;29	2081666033823;24	0387504657508;164	758217316089;7310	69276404914;256	783360438244;0;247	328848436882;331	07101473266;0;0;0;281	214848143982;641	737515702088;522	654363262805;336	667589385245;399	706734506395;0;264	052546456745;0;113	801224098609;76	9856438510227;132	763586724007;20	4073960699651;276	098940197539;425	803704492229;31	2527243328777;99	444965706211;59	4177643530428;79	0298525940616;867	129135538954;0;719	666074941227;91	4431098425965;405	342804200124;846	01414535651;562	591271456273;722	282412423257;0;86	8972067239671;162	829322304361;97	9661755451234;188	149972632731;0;53	4866617637227;140	149156231712;115	015739759008;118
Pelagibacterium;78	5237534354142;0;0;0;74	510096118024;244	215153550278;0;2	55630256397147;0;88	6132033673017;33	871967091039;28	6635614475099;0;0;0;0;9	73605553446077;0;0;70	0705376745924;171	188906958829;0;49	4657696873763;0;0;0;0;281	214848143982;31	8593092901746;18	0225642504416;29	9260079453551;17	6665960002827;0;132	026273228372;0;340	629514308762;405	011430694511;359	390420254608;155	740654218155;0;0;176	002184400943;311	699938067759;191	890157009007;264	648251015093;66	7022411953042;0;0;250	861628771725;0;11	2801886047535;0;0;0;302	916319213829;0;351	745220766777;317	655797951364;0;267	433308818613;351	252487794123;342	630922223264;360	624093773864;321	942420975017;411	2744870665;347	949507844242;359	814530790063;204	189584085061;617	665225447807;2	41256812009457;0;0;20	4716672125778;20	0619915539016;15	4612078295556;28	419909852046;0;72	6216412490922;320	129535255883;276	365244306876;203
Candidatus Phytoplasma;176	678445229682;0;0;65	5265054714632;111	765144177036;5250	62580133097;0;38	3445384595721;383	083052405762;88	6132033673017;10	4221437203197;42	9953421712648;0;128	700128700129;0;0;97	3605553446077;12	0193752328754;274	597028860148;23	3568458915308;1283	91680219122;0;0;993	21304419798;0;188	679245283019;0;0;9	10265979719274;36	0451285008831;22	4445059590163;408	540032506537;33	0969539290401;231	045978149652;138	908181691902;6	19326389652295;13	3888076262648;6	62295415423657;18	259249115232;63	5691717980588;0;6	57952091218478;5	43662682676324;7	46780644874309;13	2281727517957;0;0;31	9851588862768;23	8723162863416;347	436689314392;45	1207544190139;0;467	359208038578;0;5	09960133356615;32	5658644608721;10	7296287501802;12	2175306904371;0;26	7433308818613;13	6044369229109;19	3303764300854;6	04639199141807;6	28347521420367;9	27686812931954;12	3939798308635;7
Singulisphaera;431	880643894778;0;0;163	816263678658;37	255048059012;0;0;5	11260512794294;0;0;5	21107186015984;42	9953421712648;0;0;202	265372168285;125	675505843911;0;0;27	4597028860148;0;0;0;1434	50732093391;165	53550736633;1105	37951363301;188	679245283019;2032	52032520325;0;22	7566494929819;18	0225642504416;22	4445059590163;35	3331920005653;28	7799599382958;33	0065683070931;0;0;0;2	20765138474552;0;22	77104661423;70	9672840820382;0;2	03873506003622;1	94812342141124;1	5263276252072;0;0;0;0	809231060553951;0;33	8405658142604;0;53	1090009134748;0;1	01992026671323;24	4243983456541;7	46408956534274;0;0;0;7	15405734739281;0;3	08489387317249;2	17065507399763;1	54614468821992;5	04939919035179;1	77646312329026;2	10166184970149;0;0;21	554279063251;0;40	9433344251556;20	0619915539016;15	4612078295556;5	68398197040919;15	10893542441;0;0;0;12	2650025511205;6	35725887711736;0;250	545831991124;0;0;4	77046013656726;2
Orrella;78	5237534354142;83	4353098231171;0;65	5265054714632;260	785336413084;122	107576775139;128	205128205128;28	1193282036862;0;265	839610101905;16	1543227664955;85	9906843425296;195	790504160548;128	700128700129;1011	32686084142;125	675505843911;29	2081666033823;12	0193752328754;54	9194057720295;70	0705376745924;256	783360438244;0;148	397309062129;0;0;0;0;843	644544431946;291	285113510168;288	361028007065;216	963557603825;207	582503003321;0;363	072251378024;0;47	9977951980528;73	6384419444565;65	6205342638153;11	8148082510325;129	984724422896;212	901852246115;18	0936825085081;37	8298616695609;25	3256044783461;26	2019575660569;200	106723585912;0;207	903532760799;24	6815473468955;443	946880790611;282	004715118837;532	666203825621;191	192403288509;0;44	4685236286968;73	2731950369622;39	1864702180494;39	0960982093987;0;0;40	1096329968581;29	4788240558803;60
Nitrospira;58	8928150765607;0;0;32	7632527357316;335	295432531108;61	0537883875694;128	205128205128;15	3378153838288;0;0;12	5065724643836;42	9953421712648;0;257	400257400257;0;125	675505843911;19	4721110689215;0;27	4597028860148;46	7136917830616;85	5944534794145;0;98	9315393747527;0;184	229918938836;377	358490566038;0;281	214848143982;113	783247464909;90	1128212522078;134	667035754098;112	624549501802;66	1939078580803;99	0197049212793;972	357271843312;7	74157987065368;0;9	97249418626427;11	8148082510325;24	6686338320825;0;9	86928136827717;10	1936753001811;10	3899915808599;11	6170491474103;0;0;47	9777383294152;9	30615719637044;57	9061148857319;270	724526514083;173	565392257786;180	570603105814;0;8	77131429373377;16	2829322304361;16	7942015220212;14	6610368285245;0;13	3716654409307;12	9007591510362;11	5982258580512;8	39091133502916;8	4541302882013;10	8230128175395;5
Alistipes;3376	52139772281;139	058849705195;0;65	5265054714632;74	510096118024;183	161365162708;0;7	66890769191441;0;177	226406734603;16	6754299525115;0;0;0;0;0;710	732054015636;12	0193752328754;137	298514430074;0;0;0;148	397309062129;0;0;188	679245283019;369	549150036955;281	214848143982;40	9619690873673;9	01128212522078;22	4445059590163;59	624761500954;0;0;0;19	3539496766342;10	0416057196986;20	7062474707166;3	22222043209976;36	0541571391975;70	9672840820382;6	57952091218478;9	28757082905388;8	11718092254683;9	41235368877773;0;0;15	9925794431384;14	1615435596941;38	604076590488;0;29	9250676306528;0;0;10	4031867204749;16	2829322304361;22	8587742938621;29	322073657049;0;13	3716654409307;14	0735554374941;16	4308199655726;19	064644136206;17	8222206075595;21	6460256350789;14	6891612810234;16	7956513474715;8	07826273479011;0;19	5747004289491;10	7771395316255;0;122	830003275467;5
Curtobacterium;117	785630153121;556	235398820781;0;344	014153725182;372	55048059012;1098	96819097625;128	205128205128;20	4504205117718;306	466441924609;265	839610101905;281	397880448632;28	6635614475099;97	8952520802741;257	400257400257;0;0;48	6802776723038;36	0581256986262;0;93	4273835661232;171	188906958829;0;197	863078749505;0;0;188	679245283019;184	774575018477;281	214848143982;86	475268073331;63	0789748765454;157	111541713114;152	374390502438;351	115511247208;462	091956299304;1389	08181691902;27	0955295472879;40	1664228787945;34	4850371479215;4	29629390946635;107	213677808666;0;16	4488022804619;37	6033355517791;26	2996661890517;25	1844058159188;66	7022411953042;0;47	9777383294152;25	0861628771725;173	718344657196;327	125469537851;77	8051758396974;159	327002740424;0;46	3043801087806;56	9902628065262;39	6529758158833;43	9831104855735;0;26	7433308818613;38
Pseudoalteromonas;176	678445229682;166	870619646234;0;212	961142782255;260	785336413084;244	215153550278;256	410256410256;15	3378153838288;0;88	6132033673017;30	2242167889271;14	3317807237549;97	8952520802741;0;202	265372168285;125	675505843911;68	1523887412254;132	213127561629;164	758217316089;23	3568458915308;1369	51125567063;0;49	4657696873763;0;0;0;0;0;559	813577527353;684	857441516779;508	742135071037;605	080913009681;0;99	0197049212793;0;22	4505816248957;30	1248171590959;24	6647947812948;6	44444086419952;377	619856352648;212	901852246115;9	86928136827717;29	2218691938524;29	5465385580705;21	3685867529008;466	915688367129;0;703	673495498089;14	1615435596941;559	759110562075;372	246223956865;807	976826027627;679	795211692478;0;17	7466126408102;0;24	7247966851978;12	2175306904371;0;13	3716654409307;25	0978405301977;21	263414073094;20	6687889502557;32	4455811060699;32
Botrytis;530	035335689046;2753	36522416287;0;1687	30751589018;1452	94687430147;61	0537883875694;512	820512820513;46	0134461514865;766	166104811523;354	452813469207;1223	03856557952;5417	41311357936;97	8952520802741;1287	00128700129;606	796116504854;1131	0795525952;136	304777482451;24	0387504657508;1290	60603564269;46	7136917830616;513	566720876487;0;239661	654135338;993	21304419798;14738	3935151069;377	358490566038;3695	49150036955;1687	28908886389;36	410639188771;18	0225642504416;59	8520158907102;717	705462511483;243	190661478599;2211	44007657524;0;0;0;0	532881368731678;0;168	885262388873;0;3	28976045609239;0	226526117781802;0;0;66	7022411953042;0;207	903532760799;9	30615719637044;308	832612723904;225	603772095069;119	700270522611;1072	80181845219;0;0	203984053342646;130	263457843488;27	0573246743674;14	6610368285245;0;80	229992645584;33	1901349067568;20
Leptotrichia;215	940321947389;305	92946935143;0;65	5265054714632;186	27524029506;0;128	205128205128;79	2453794831156;459	699662886914;265	839610101905;12	5065724643836;42	9953421712648;0;0;202	265372168285;251	351011687822;97	3605553446077;0;164	758217316089;46	7136917830616;171	188906958829;0;0;0;184	229918938836;943	396226415094;184	774575018477;1124	85939257593;31	8593092901746;0;67	333517877049;68	4580595010953;1505	19190477287;132	026273228372;277	816363383803;1	54831597413074;6	69440381313241;0	989636827644546;2	14814695473317;294	126018767138;0;0;1	13263058890901;1	94812342141124;1	01755175013813;266	808964781217;0;15	9925794431384;1	21384659083093;38	604076590488;0;341	145770989442;0;0;0	815936213370584;0;12	129145543682;2	44350613808742;0;0;1	52463517239519;3	86607528601708;1	41905118165934;115	044718921874;3	09228937643985;1	83614516012792;4	19891283686788;0
Phreatobacter;78	5237534354142;194	682389587273;0;65	5265054714632;74	510096118024;549	484095488125;0;0;0;177	226406734603;99	531472529053;243	640272303834;489	476260401371;386	100386100386;202	265372168285;0;48	6802776723038;12	0193752328754;0;93	4273835661232;427	972267397073;0;148	397309062129;496	60652209899;184	229918938836;0;0;0;109	231917566313;81	101539126987;149	630039726776;97	1662780015547;0;363	072251378024;0;256	246293718637;314	636979217223;327	950419499439;189	036932016519;49	337267664165;0;151	32898098025;316	003934305614;171	759548321091;231	323431198069;0;0;63	9703177725535;248	029320059786;38	604076590488;112	801886047535;23	9400541045223;0;0;325	558549134863;203	536652880451;378	33603984331;271	229181327703;0;347	663301464197;282	409345779047;305	903207006102;342	053032657365;290	29655489621;355	613278290582;311	685640931715;301	998730959343;184
Stappia;0;0;0;0;0;0;0;0;0;0;6	25328623219181;0;0;0;0;0;9	73605553446077;0;0;0;0;0;148	397309062129;0;0;0;0;0;0;0;7	48150198633878;4	41664900007067;0;0;0;287	986771188317;351	456200189452;370	657054907792;172	92582985602;0;0;230	283231926467;306	036785123214;181	824852665049;235	224046240265;0;0;0;211	209306804581;0;11	2801886047535;0;0;0;312	095601614248;0;447	37886832273;305	438267260927;0;320	919970582336;341	049160101939;346	496997509281;353	467139988103;306	747835457034;321	598095149744;322	243475602451;304	421180672921;184	486504244109;0;3	3995278055878;0;0;61	4150016377334;0;0;0;0;0;313	482036709586;257	139836007267;260	018054083755;316	803400709682;314	009234525094;0;0;0;387	875104950123;374	02322785698;0;440	103125672111;455	034240760654;388	195967075231;236	551509091105;25	3299628451127;227	676118205626;182	417736616853;90	366889571661;0;0;0;18	3862397381799;0;0;0;0;0;0;17	5051640233869;0;0;0;0;27	6742555625254;0;79	6982094468944;0;0;38	4068825133464;266
Ottowia;176	678445229682;333	741239292469;0;753	554812921827;931	3762014753;122	107576775139;128	205128205128;0;0;265	839610101905;134	445653992124;14	3317807237549;97	8952520802741;257	400257400257;0;0;623	107554205489;12	0193752328754;164	758217316089;46	7136917830616;171	188906958829;0;247	328848436882;165	53550736633;0;377	358490566038;0;843	644544431946;172	950536146662;135	169231878312;112	222529795082;174	457635502791;0;132	026273228372;0;34	0629514308762;33	4720190656621;24	8931725107513;7	51851434156611;108	162471417593;0;8	22440114023097;25	3709251915618;16	8837363188974;14	2457245019339;200	106723585912;0;191	910953317661;24	2769318166185;154	416306361952;169	202829071302;143	640324627134;201	814203471204;0;23	8661342410896;16	2829322304361;24	7247966851978;17	1045429666119;0;26	7433308818613;10	5551665781205;14	4977823225641;28	3193257557234;25
Edwardsiella;78	5237534354142;0;0;49	1448791035974;298	040384472096;61	0537883875694;256	410256410256;5	11260512794294;0;354	452813469207;21	8865018126713;28	6635614475099;97	8952520802741;0;606	796116504854;125	675505843911;9	73605553446077;36	0581256986262;54	9194057720295;23	3568458915308;171	188906958829;0;98	9315393747527;0;184	229918938836;0;0;0;63	7186185803492;45	0564106261039;14	9630039726776;22	0832450003533;0;33	0065683070931;0;21	6764236378303;26	7776152525296;38	2152067290432;6	44444086419952;27	5150146588613;141	934568164076;6	57952091218478;39	8685967295971;13	3121767129768;24	7604259200279;0;0;31	9851588862768;15	780005680802;77	2081531809759;22	5603772095069;5	98501352613057;10	621800182695;0;31	2095601614248;8	14146611521803;18	6602239133568;21	9915552427868;0;26	7433308818613;14	1908350661398;33	8281587526495;34	9209986443125;23	5344708022901;52
Sphaerotilus;58	8928150765607;3977	08310156858;0;622	5018019789;596	080768944192;61	0537883875694;641	025641025641;20	4504205117718;0;354	452813469207;30	2242167889271;14	3317807237549;293	685756240822;128	700128700129;404	53074433657;2010	80809350258;38	9442221378431;12	0193752328754;796	331383694428;116	784229457654;0;1587	30158730159;98	9315393747527;165	53550736633;0;0;0;281	214848143982;236	669154727011;207	259488880078;239	408063562841;114	832874001837;0;297	059114763838;0;6	96742188358832;6	69440381313241;4	87205822840392;1	07407347736659;140	421454121085;212	901852246115;0;6	79578353345406;4	8703085535281;3	30704318794893;600	320170757738;0;367	829327192183;5	26000189360068;173	718344657196;451	207544190139;395	010892724618;159	327002740424;0;8	77131429373377;16	2829322304361;28	4568414678692;7	33051841426226;0;13	3716654409307;8	678692519788;12
Sutterella;98	1546917942678;166	870619646234;0;180	197890046524;74	510096118024;122	107576775139;128	205128205128;10	2252102558859;0;0;142	78336896838;57	3271228950197;0;257	400257400257;0;125	675505843911;68	1523887412254;12	0193752328754;109	838811544059;23	3568458915308;256	783360438244;0;197	863078749505;0;0;0;0;0;1065	01119627155;1270	59077965613;965	113756237702;865	663204013851;0;132	026273228372;0;3	09663194826147;0;0	989636827644546;3	22222043209976;313	101890945663;922	574693066496;0;0	906104471127208;1	29874894760749;0;1200	64034151548;7299	2700729927;1295	39893489421;0	809231060553951;1061	61210623842;1263	38112373239;1328	67300280099;945	340216259852;0;2	6517926934544;8	14146611521803;5	59806717400705;0;0;0;8	20957400520487;2	89955646451281;1	11056179434209;1	37094004673535;1	54614468821992;0	459036290031981;0	968979885431048;0	722446260834888;0;0	93212859185472;1390
Buchnera;255	202198665096;556	235398820781;0;229	342769150121;74	510096118024;122	107576775139;256	410256410256;752498	785756282;0;265	839610101905;11	4643580923517;85	9906843425296;97	8952520802741;514	800514800515;809	061488673139;4398	64270453689;38	9442221378431;72	1162513972524;192	217920202103;116	784229457654;171	188906958829;0;98	9315393747527;496	60652209899;184	229918938836;12830	1886792453;0;3374	57817772778;109	231917566313;207	259488880078;89	7780238360653;132	49947000212;0;264	052546456745;0;8	51573785771905;13	3888076262648;4	56755458912867;19	3333225925986;151	8069774282;354	836420410191;24	6732034206929;4	30399623785424;10	0653043439581;9	75153760549044;0;0;63	9703177725535;17	3984678019099;231	624459542928;473	767921399646;41	895094682914;74	3526012788647;0;7	75139402702054;32	5658644608721;10	2631231523463;9	77402455234968;0;66
Lactiplantibacillus;294	464075382803;166	870619646234;0;131	053010942926;186	27524029506;3419	01214970389;0;10	2252102558859;536	316273368066;88	6132033673017;41	1674676952628;85	9906843425296;195	790504160548;1287	00128700129;0;125	675505843911;438	122499050735;228	368129424633;137	298514430074;23	3568458915308;1198	3223487118;0;0;662	14202946532;368	459837877671;188	679245283019;369	549150036955;0;91	0265979719274;144	180514003532;127	185533767759;293	707158504699;148	216793682223;66	0131366141862;972	357271843312;13	9348437671766;16	736009532831;12	8652787593791;6	44444086419952;73	0571078873213;0;18	0936825085081;10	6467275357447;5	51968302733185;9	32755770959955;0;0;79	9628972156919;98	321573857305;250	926497838172;157	922640466549;155	610351679395;456	737407855883;0;15	5027880540411;56	9902628065262;60	6457277184098;41	5396043474861;0;53	4866617637227;72
Acetobacter;314	095013741657;55	6235398820781;0;212	961142782255;186	27524029506;61	0537883875694;0;15	3378153838288;0;443	066016836509;71	3916844841899;143	317807237549;195	790504160548;0;0;125	675505843911;38	9442221378431;180	290628493131;27	4597028860148;0;0;0;49	4657696873763;331	07101473266;0;0;0;0;4	55132989859637;18	0225642504416;22	4445059590163;22	0832450003533;0;231	045978149652;0;112	252908124478;150	624085795479;145	552739573567;39	7407186625637;17	0782849606725;0;41	1220057011549;118	926211835446;81	4964964623702;97	6849680132607;0;0;15	9925794431384;73	6400265104095;19	302038295244;45	1207544190139;89	7752028919585;84	9744014615597;0;112	803181498483;81	4146611521803;188	468261524904;149	053874423333;0;93	6016580865147;120	44617861922;110	183145651487;139	067015802616;123	270359202287;111	322417551835;105	119310417324;109	333230406137;66	1366713327938;617
Luteitalea;0;27	811769941039;0;262	106021885853;8978	46658222189;305	268941937847;256	410256410256;2	55630256397147;0;0;4	16885748812788;0;0;0;0;0;204	457166223676;12	0193752328754;137	298514430074;0;256	783360438244;0;98	9315393747527;0;0;0;0;0;109	231917566313;63	0789748765454;216	963557603825;48	5831390007773;54	681923882762;132	026273228372;0;0	774157987065368;0;0;0;29	4126018767138;0;0;17	8955633047623;1	29874894760749;0	0847959791781777;0;0;15	9925794431384;0;96	5101914762199;90	2415088380278;167	580378731656;53	1090009134748;0;0;8	14146611521803;5	13156157617313;0;0;0;0	117279628645784;0;0	431885142244148;1	59943005452457;0;0;0	322993295143683;0	0656769328031716;0;0	054831093638513;21	554279063251;0;0;10	0309957769508;108	22845480689;5	68398197040919;0;0;0;0;0;0;0;0;0;0;0;0	135270606819884;0;0;0	377308657347143;0;0;0	320632441077376;0;0;0;39	2906723943736;188	421498893024;0;9	19311986908997;0;0;0;0;0;0;0;0;47	4540881696958;90	9724959820481;0;18	4495037083502;215
Sulfitobacter;0;0;0;32	7632527357316;37	255048059012;61	0537883875694;384	615384615385;3415	22022546589;0;0;13	0276796503996;28	6635614475099;0;0;0;125	675505843911;58	4163332067646;12	0193752328754;0;0;0;0;0;165	53550736633;0;754	716981132075;0;0;22	7566494929819;0;7	48150198633878;8	83329800014133;0;0;0;285	664297227121;317	98418112379;323	611242639766;63	3703351646286;67	3643462337638;0;116	78649619128;294	030900880779;182	474227138853;238	615885407392;0;0;15	9925794431384;238	723162863416;0;45	1207544190139;0;10	621800182695;0;293	941020866753;293	092780147849;347	546670386271;393	404488232074;0;227	318312495821;322	636258404551;339	248106347999;372	655179879236;308	690000523242;392	720750807861;312	144677221747;315	564449355378;189	215243405937;617	665225447807;2	85121686920267;0;13	7298514430074;122	830003275467;5	01549788847539;61	8448313182226;11	3679639408184;30	21787084882;0;297
Salaquimonas;0;0;0;49	1448791035974;0;0;0;0;0;0;0	521107186015984;0;0;0;0;0;0;0;0;0;0;0;0;0;0;0;0;0;4	55132989859637;0;0;0;0;0;0;167	21812520612;180	748902954575;152	099567817985;374	851643600939;0;0;302	6579619605;167	629327158533;122	407088312006;141	778877185913;0;0;15	9925794431384;147	280053020819;0;0;5	98501352613057;10	621800182695;0;160	943418087348;236	102517341323;201	996923862088;149	053874423333;0;187	203316173029;178	499594798883;144	011304404136;165	473707356972;160	856965483614;193	26808602749;190	959096653304;174	254882730017;146	131175487057;0;1	37077734096282;0;0;0;25	0774894423769;0;0;15	10893542441;0;156	391150010251;98	5302175354949;137	36802857255;186	479593728776;147	053620393794;0;0;72	3196528656662;191	185363934734;175	987059472669;0;176	92587966718;192	427415247043;187	388423612858;344	074922314334;55	7900447474635;413	631481766242;224	514137374588;0;0;0;0;0;0;0;0;0;0;26	3822078390334;8	75258201169345;0;7	9090146949493;121
Parabacteroides;98	1546917942678;111	247079764156;0;376	777406460913;74	510096118024;305	268941937847;128	205128205128;20	4504205117718;0;88	6132033673017;45	3363251833906;85	9906843425296;293	685756240822;1158	30115830116;0;125	675505843911;58	4163332067646;36	0581256986262;2361	53444819727;70	0705376745924;342	377813917658;0;346	260387811634;331	07101473266;552	689756816507;188	679245283019;554	323725055432;562	429696287964;63	7186185803492;81	101539126987;37	4075099316939;110	416225001767;82	0228858241429;627	124797834769;0;15	4831597413074;16	736009532831;24	6647947812948;6	44444086419952;129	03593081397;0;13	1590418243696;14	7241976558171;12	3381150022712;13	6521526476866;0;0;63	9703177725535;6	87846401470858;19	302038295244;112	801886047535;83	790189365828;53	1090009134748;0;19	1745010142087;8	14146611521803;39	1864702180494;7	33051841426226;0;26
Thalassobaculum;0;0;0;0;0;0;0;0;0;177	226406734603;109	432509063357;14	3317807237549;0;0;0;0;0;0;0;23	3568458915308;0;0;0;0;0;188	679245283019;0;0;0;9	01128212522078;0;15	4582715002473;0;0;22780	9417974719;367	72504385605;465	261065012703;412	906934857232;77	3332903703942;26	566221049935;0;129	945538015649;375	806829400009;216	56638701355;255	405489284671;0;0;0;235	890854151477;57	9061148857319;0;0;53	1090009134748;0;384	917908657573;358	224509069593;400	261802941504;378	74345140355;0;213	946647054891;315	364921428513;372	109746279144;429	41722714561;388	661503249471;479	304853348176;347	949507844242;352	708678296902;188	755504876315;617	665225447807;2	24807483917903;0;0;0;0;15	4612078295556;5	68398197040919;15	10893542441;0;290	390725969818;257	139836007267;272	283056634876;291	374365201213;361	552886231358;0;0;0;352	647091633934;361	98414385001;0;520	825558270262;532	382515516819;425	817428081905;37	6331946281303;6
Puccinia;147585	394581861;2975	85938369118;0;278	487648253719;558	82572088518;305	268941937847;512	820512820513;89	4705897390015;306	466441924609;88	6132033673017;30	7453239749431;945	897527767825;97	8952520802741;772	200772200772;0;1508	10607012693;895	717109170391;204	329378958882;3789	43899827004;23	3568458915308;513	566720876487;0;98	9315393747527;165	53550736633;736	919675755343;2075	47169811321;2032	52032520325;281	214848143982;27	3079793915782;126	157949753091;29	9260079453551;185	499258002968;100	729859784035;2211	44007657524;138	908181691902;11	6123698059805;3	34720190656621;9	74411645680783;4	29629390946635;2930	82345797319;0;6	57952091218478;13	8180931846899;5	19499579042997;6	35969843836333;66	7022411953042;0;47	9777383294152;8	09231060553951;115	812229771464;146	642451861795;29	9250676306528;95	5962016442547;0;9	38326645376171;16
Limosilactobacillus;667	451904201021;111	247079764156;0;81	908131839329;111	765144177036;610	537883875694;0;25	5630256397147;0;0;46	3785395554226;243	640272303834;0;772	200772200772;0;0;233	665332827058;60	096876164377;219	677623088118;23	3568458915308;85	5944534794145;0;0;0;0;0;0;0;109	231917566313;81	101539126987;157	111541713114;247	332344003957;1469	21695485;33	0065683070931;138	908181691902;1	54831597413074;0;0	685133188369301;0;89	1865992390675;0;0;2	03873506003622;1	29874894760749;0	593571854247244;400	213447171825;0;223	896112203937;2	02307765138488;328	134651019148;225	603772095069;131	670297574873;393	006606759714;0;0	815936213370584;0;1	39951679350176;2	44350613808742;0;13	3716654409307;14	4253943234314;4	34933469676922;0	370187264780698;3	19886010904914;1	54614468821992;0	918072580063962;2	26095306600578;1	83895411848881;0;0	438648749108104;215	54279063251;192	217920202103;368
Thermospira;19	6309383588536;0;0;81	908131839329;74	510096118024;122	107576775139;0;7	66890769191441;0;177	226406734603;4	68996467414386;14	3317807237549;0;0;202	265372168285;125	675505843911;68	1523887412254;0;0;23	3568458915308;256	783360438244;0;0;2814	10362522761;184	229918938836;188	679245283019;0;0;50	0646288845601;9	01128212522078;14	9630039726776;26	499894000424;1	43899799691479;66	0131366141862;277	816363383803;10	8382118189152;6	69440381313241;5	70944323641084;22	5555430246983;0;0;13	1590418243696;6	11620518010865;15	260300134388;11	7866411057667;0;0;15	9925794431384;17	3984678019099;38	604076590488;22	5603772095069;0;31	8654005480849;0;5	30358538690879;16	2829322304361;13	5286623371837;12	2175306904371;0;0;13	4871572942651;17	3973387870769;6	04639199141807;6	51196522199289;3	09228937643985;8	72168951060764;8	55932232130759;13	6608020230597;0;0	274155468192565;0;0;0;376
Gimibacter;0;0;0;0;0;0;0;0;0;0;3	12664311609591;57	3271228950197;0;0;0;0;0;0;0;0;0;0;0;0;0;0;0;0;0;9	01128212522078;14	9630039726776;11	0416225001767;0;0;0;90	5764844866481;147	276883888913;162	528817463162;443	5923461524;0;0;373	387811766486;156	303021269443;55	1968302733185;100	313643367784;0;0;0;49	767710224068;0;0;0;31	8654005480849;0;146	46055030002;113	980525613052;72	7748732620917;73	3051841426226;0;13	3716654409307;67	9049049859089;43	9766063784443;148	568488931987;164	055825592663;100	499404734295;106	955455577452;124	029425335174;65	1515173407462;0;0	219324374554052;10	7771395316255;0;0;0;0;0;0;0;177	383250682768;52	8698728239241;44	1540091840339;67	8107613559186;37	5926548375113;0;0;24	1065509552221;174	672232692771;143	792655049537;0;89	0158332075501;75	8390401267757;80	9939733774247;489	231530165694;59	1566853787759;392	175093663094;392	899740405529;0;0;47	1053747232559;0;0;0;0;0;0;0;0;17	5051640233869;0;0;0;0;0;0;26	5660698156315;289	393720156273;0;30
Marinomonas;19	6309383588536;27	811769941039;0;114	671384575061;0;122	107576775139;128	205128205128;5	11260512794294;0;0;8	85882216227174;0;97	8952520802741;128	700128700129;5461	16504854369;0;9	73605553446077;60	096876164377;0;0;0;0;0;662	14202946532;0;0;0;0;118	334577363506;117	14666762787;44	8890119180327;172	249311002756;0;165	032841535466;0;33	2887934438108;33	4720190656621;46	0561754403808;7	51851434156611;189	75872178525;141	934568164076;9	86928136827717;30	5810259005433;23	3774810569349;25	269201795097;133	404482390608;0;895	58444881575;13	3523124991402;984	403953057443;541	449053028167;849	871920710541;2517	36664329871;0;31	0055761080822;8	14146611521803;51	3156157617313;39	0960982093987;0;0;44	5662588853979;31	8951211096409;38	1909861498754;32	2170910982806;51	0227747112575;26	1650685318229;31	8148395716528;17	7327718568563;0;0	328986561831078;107	771395316255;425
Legionella;372	987828818218;806	541328290132;0;933	752702968351;856	866105357276;1526	34470968924;1025	64102564103;69	0201692272297;0;1063	35844040762;355	916208048917;243	640272303834;1566	32403328439;514	800514800515;809	061488673139;754	053035063466;136	304777482451;216	348754191757;356	976137518192;233	568458915308;427	972267397073;0;989	315393747527;496	60652209899;368	459837877671;1132	07547169811;0;1124	85939257593;314	04176300315;279	349745881844;374	075099316939;567	539396509081;0;1188	23645905535;0;27	8696875343533;16	736009532831;40	5751099334264;7	51851434156611;159	39732629961;212	901852246115;6	57952091218478;30	8075520183251;20	455295924818;22	2165465446826;200	106723585912;0;303	859009419629;16	993852271633;270	228536133416;225	603772095069;371	070838620095;244	301404201984;0;28	7617515213131;24	4243983456541;25	1913022830317;31
Yamadazyma;490	773458971339;2058	07097563689;0;2506	38883428347;447	060576708144;305	268941937847;512	820512820513;43	457143587515;153	233220962305;443	066016836509;102	658115645149;286	635614475099;97	8952520802741;2187	90218790219;0;628	377529219555;29	2081666033823;468	75563408214;302	056731746162;23	3568458915308;171	188906958829;0;32152	7502967946;1324	28405893064;736	919675755343;377	358490566038;4988	91352549889;843	644544431946;0;9	01128212522078;7	48150198633878;83	9163310013427;60	4379158704211;990	197049212793;0;0;0;0;0;346	309667258081;0;0;0;0;0	593571854247244;0;0;31	9851588862768;0	809231060553951;77	2081531809759;22	5603772095069;107	73024347035;403	628406942409;0;0	203984053342646;8	14146611521803;2	33252798916961;0;0;0;0;0	966518821504271;0	185093632390349;7	42592525314979;0;0	459036290031981;0	807483237859207;0	197030798409515;0;94	3094810582423;0;0;716	508352440223;5
Lysobacter;117	785630153121;556	235398820781;0;98	2897582071948;74	510096118024;61	0537883875694;0;0;0;0;669	101626844524;28	6635614475099;0;257	400257400257;202	265372168285;0;38	9442221378431;0;164	758217316089;0;171	188906958829;0;49	4657696873763;0;552	689756816507;1132	07547169811;0;0;113	783247464909;45	0564106261039;67	333517877049;83	9163310013427;0;429	08538799221;0;145	541701568289;147	276883888913;162	909447012256;54	7777473456959;18	975872178525;0;72	3747300340326;116	434424539846;87	6655539635058;112	269876431907;66	7022411953042;0;47	9777383294152;110	460039765614;173	718344657196;530	168864423413;113	715256996481;116	839802009645;0;139	117124379684;113	980525613052;197	331867883749;131	949331456721;0;120	344988968376;134	050615542131;188	954429604085;148	568488931987;149	660955101942;179	352783833511;147	809685390298;145	508479462229;84	1321509208628;0;3
Sphaerobacter;58	8928150765607;27	811769941039;0;49	1448791035974;37	255048059012;61	0537883875694;0;7	66890769191441;0;0;8	33771497625575;28	6635614475099;0;0;0;0;0;24	0387504657508;0;0;171	188906958829;0;0;0;0;0;184	774575018477;281	214848143982;0;36	0451285008831;59	8520158907102;132	49947000212;23	0239679506366;0;416	724545075705;14	709001754242;16	736009532831;11	1143828335464;8	59258781893269;0;141	934568164076;3	28976045609239;9	74062306461748;11	6887405284674;7	37725018850146;0;0;0;8	09231060553951;38	604076590488;67	6811316285208;17	9550405783917;31	8654005480849;0;9	58725050710436;8	14146611521803;6	5310783696749;0;0;0;17	5919442968676;7	73215057203416;12	2778776152265;10	8532753699882;9	27686812931954;5	96747177041575;13	0812284533192;7	35581647395522;0;0	164493280915539;10	7771395316255;13	7298514430074;0;10	0309957769508;15	4612078295556;11	3679639408184;30	21787084882;0;4
Methylotenera;255	202198665096;250	305929469351;0;114	671384575061;74	510096118024;305	268941937847;256	410256410256;17	8941179478003;0;797	518830305716;2	60553593007992;114	654245790039;293	685756240822;0;404	53074433657;502	702023375644;19	4721110689215;12	0193752328754;219	677623088118;23	3568458915308;342	377813917658;0;395	726157499011;0;368	459837877671;943	396226415094;0;281	214848143982;2061	75244406416;2315	89950618174;2094	82055617486;1559	07709702495;0;231	045978149652;0;0;0;0	456755458912867;0;651	821209332334;780	64012490242;0;0;0;0;2067	76947705443;0;367	829327192183;0;1312	53860407659;1082	89810605633;1352	61305690551;626	686210779003;0;0	611952160027938;0;0;0;0;0;0;1	93303764300854;0;0	114245003894612;0;1	37710887009594;0;0;0;0	93212859185472;1034	60539503605;370	705988961199;0;516	596282512965;2690	25016234268;375	142810047007;559	03061070317;580	973129992738;0;0;4	90600102044821;1
Campylobacter;39	2618767177071;55	6235398820781;0;393	159032828779;149	020192236048;61	0537883875694;0;28	1193282036862;0;0;27	6186808588472;28	6635614475099;97	8952520802741;0;0;0;146	040833016912;12	0193752328754;27	4597028860148;23	3568458915308;85	5944534794145;0;0;0;0;188	679245283019;739	09830007391;281	214848143982;9	10265979719274;90	1128212522078;59	8520158907102;41	9581655006713;176	996753620519;231	045978149652;0;39	4820573403338;50	2080285984931;46	8174345385689;36	518498230464;553	146674004004;70	9672840820382;60	8605684377092;44	3991190852332;37	0143450068136;42	3979895890889;133	404482390608;0;79	9628972156919;29	5369337102192;115	812229771464;33	8405658142604;29	9250676306528;10	621800182695;0;39	776890401816;16	2829322304361;38	7199646202155;21	9915552427868;0;26	7433308818613;44	9180977713352;37	2109746279144;45	8415229553431;42	0421614332173;58
Nostoc;176	678445229682;111	247079764156;0;229	342769150121;335	295432531108;488	430307100556;128	205128205128;35	7882358956006;0;88	6132033673017;15	1121083944635;114	654245790039;97	8952520802741;128	700128700129;0;251	351011687822;68	1523887412254;0;0;0;427	972267397073;0;98	9315393747527;496	60652209899;0;0;0;281	214848143982;154	745216552277;108	135385502649;269	334071508196;136	916119002191;194	264729583496;132	026273228372;2222	53090707043;31	7404774696801;13	3888076262648;21	77201020818;75	1851434156611;88	2378056301413;0;70	7298498059864;31	2606042538887;49	6771472459866;52	7430990488265;266	808964781217;0;255	881271090214;65	1431003745931;270	228536133416;417	366978375878;119	700270522611;329	275805663544;0;28	3537834146278;73	2731950369622;40	1194814137172;26	8785675189616;0;66	8583272046533;78	9291900786125;53	641794593487;28	3193257557234;32
Proteus;39	2618767177071;278	11769941039;0;196	57951641439;74	510096118024;61	0537883875694;0;20	4504205117718;0;88	6132033673017;36	9986102071349;71	6589036187746;97	8952520802741;257	400257400257;606	796116504854;0;38	9442221378431;156	25187802738;192	217920202103;46	7136917830616;427	972267397073;529	100529100529;197	863078749505;165	53550736633;184	229918938836;0;0;281	214848143982;555	262247628757;693	868723642;478	816127125682;607	289237509717;0;264	052546456745;0;10	8382118189152;16	736009532831;15	9864410619504;50	4814534362296;240	044783058341;709	672840820382;39	4771254731087;31	0340781361069;25	650291715248;28	4914490038677;400	213447171825;0;639	703177725535;46	1261704515752;772	081531809759;462	487732794892;700	246582557277;743	526012788647;0;34	0653369082219;48	8487966913082;27	5238302722014;34	2090859332239;0;53	4866617637227;40
Ramlibacter;333	72595210051;222	494159528312;0;2539	1520870192;968	631249534312;244	215153550278;256	410256410256;0;0;0;79	2082922744296;57	3271228950197;0;0;0;125	675505843911;97	3605553446077;12	0193752328754;0;0;256	783360438244;0;49	4657696873763;0;0;188	679245283019;0;0;591	672886817528;720	902570017662;673	33517877049;525	581231008409;0;165	032841535466;0;22	4505816248957;50	2080285984931;35	2462962461096;9	66666129629928;221	068910879816;354	836420410191;4	93464068413858;30	3544997827615;14	9356128974862;17	0439918148137;266	808964781217;0;111	948056101969;15	780005680802;521	155033971587;315	845280933097;299	250676306528;116	839802009645;0;24	6820704544602;32	5658644608721;42	9185150007208;14	6610368285245;0;0;63	3309994687233;36	2444558064101;30	8489387317249;34	5019911761729;30	9228937643985;29	8373588520788;34	0757926376585;19	7687567737547;0;0	164493280915539;344
Aquabacterium;353	356890459364;472	800088997664;0;540	593670139571;707	845913121228;305	268941937847;128	205128205128;7	66890769191441;1149	24915721728;177	226406734603;45	8574323694066;57	3271228950197;489	476260401371;386	100386100386;809	061488673139;251	351011687822;38	9442221378431;24	0387504657508;631	57316637834;23	3568458915308;85	5944534794145;529	100529100529;197	863078749505;331	07101473266;736	919675755343;566	037735849057;0;281	214848143982;91	0265979719274;90	1128212522078;142	148537740437;68	4580595010953;0;726	144502756048;0;6	96742188358832;13	3888076262648;12	9414046691979;5	37036738683293;37	95174435705;141	934568164076;9	86928136827717;8	15494024014487;46	7549621138698;34	5967595046965;0;0;63	9703177725535;16	184621211079;154	416306361952;90	2415088380278;41	895094682914;95	5962016442547;0;13	258963467272;16	2829322304361;27
Xenorhabdus;58	8928150765607;111	247079764156;0;131	053010942926;149	020192236048;122	107576775139;128	205128205128;7	66890769191441;0;88	6132033673017;11	4643580923517;42	9953421712648;97	8952520802741;0;404	53074433657;125	675505843911;19	4721110689215;48	0775009315016;27	4597028860148;0;171	188906958829;0;49	4657696873763;331	07101473266;184	229918938836;754	716981132075;0;0;377	760381583499;387	485131384493;448	890119180327;302	540456504841;0;132	026273228372;0;20	1281076636996;10	0416057196986;17	5089592583266;12	888881728399;226	761672533374;638	705556738344;6	57952091218478;21	0669289537076;15	260300134388;17	1287877939919;1067	23585912487;0;607	718018839259;35	6061666643738;540	457072266831;564	009430237674;137	655311101003;371	763006394324;0;17	9505966941528;16	2829322304361;20	0597407068586;39	0960982093987;0;13	3716654409307;25	5669590447809;29
Anderseniella;58	8928150765607;0;0;81	908131839329;111	765144177036;61	0537883875694;128	205128205128;0;0;0;55	2373617176943;458	616983160158;195	790504160548;0;0;377	026517531733;19	4721110689215;48	0775009315016;0;0;0;0;0;331	07101473266;0;0;0;0;332	247082597535;585	73333813935;508	742135071037;432	831602006925;0;99	0197049212793;0;96	769748383171;73	6384419444565;64	5547715263519;99	8888333950926;206	837006745923;709	672840820382;97	0479334547255;72	7148838079584;62	0152622482578;78	1818928022799;667	022411953042;0;783	636392713781;68	3800246168089;636	967263743051;665	531127680455;843	88690718441;573	577209865528;0;67	7227057097584;89	5561272673983;83	9710076101058;80	6357025568848;0;120	344988968376;110	242850927037;65	7232798622904;77	3074404617025;62	9489971459313;77	3072344109962;65	6421894745733;73	1579813500441;83	6724123912406;0;1	2611151536858;732	845488150535;906
Rhodoplanes;0;0;0;0;0;0;0;0;0;0;0;28	6635614475099;0;0;0;0;0;0;82	3791086580443;0;171	188906958829;0;98	9315393747527;165	53550736633;0;0;0;0;22	7566494929819;18	0225642504416;0;15	4582715002473;0;693	137934448955;0;83	6090626030598;60	2496343181917;112	209591072928;399	55533358037;0;0;138	16993915588;136	142196786863;47	4043365876735;88	6117982411957;0;0;0;41	2707840882515;0;124	082074652288;0;0;0;138	097204112971;56	9902628065262;66	2437948924168;78	1921964187974;0;80	229992645584;51	4857569754991;64	7567610407861;130	55270871266;135	037594603432;83	4918131638759;89	9711128462683;81	0713170810644;93	7866600429291;0;0	712804217300669;10	7771395316255;13	7298514430074;122	830003275467;0;15	4612078295556;0;0;0;124	203262312392;48	0635207490219;56	4190117351544;31	7862943855868;66	3399791250199;0;0;0;130	637216047534;122	960981599275;0;85	6984729637905;74	7071141547343;92	7357032457496;172	037461157167;50	9805581313028;331
Pseudolabrys;0;194	682389587273;0;32	7632527357316;0;0;0;5	11260512794294;0;0;16	1543227664955;0;97	8952520802741;0;0;0;19	4721110689215;12	0193752328754;0;0;0;0;0;0;0;0;0;0;27	3079793915782;54	0676927513247;29	9260079453551;37	5415165006007;0;264	052546456745;0;151	734965464812;137	235278169214;152	327945547441;219	110989382784;27	5150146588613;0;146	394340296111;163	778383156243;127	602084102436;148	392963561811;133	404482390608;0;15	9925794431384;129	476969688632;77	2081531809759;203	043394885562;197	505446362309;53	1090009134748;0;185	421504488465;0;119	425433045484;180	819454218469;0;120	344988968376;180	141509599924;189	437689014837;181	515155497469;164	855540619925;194	81423071571;159	744628931129;146	961949290376;121	568002618671;308	832612723904;1	04179077913175;107	771395316255;54	9194057720295;0;20	0619915539016;0;28	419909852046;30	21787084882;0;143	795889606741;180	238202808832;171
Rheinheimera;1884	57008244994;194	682389587273;0;2031	32166961536;186	27524029506;0;0;20	4504205117718;0;88	6132033673017;11	4643580923517;85	9906843425296;0;1673	10167310167;0;0;87	6244998101469;12	0193752328754;384	435840404207;46	7136917830616;427	972267397073;0;49	4657696873763;0;0;188	679245283019;0;0;4	55132989859637;45	0564106261039;74	8150198633878;64	0414105010247;0;198	039409842559;0;12	3865277930459;6	69440381313241;12	6369010299227;2	14814695473317;28	4638082677875;141	934568164076;60	8605684377092;14	4976715380353;309	102249530583;10	9386813139849;333	511205976521;0;111	948056101969;12	9476969688632;19	302038295244;1567	94621606073;35	9100811567834;63	7308010961698;0;11	8310750938735;0;35	9209310332119;7	33051841426226;0;13	3716654409307;7	85773511926752;13	5312635010598;18	1391759742542;106	247853621989;9	27686812931954;12	3939798308635;13	7272150436065;6
Caldifermentibacillus;117	785630153121;1446	21203693403;0;835	462944761156;0;0;0;0;0;0;6	25328623219181;0;0;0;0;0;0;0;0;0;85	5944534794145;0;0;0;0;0;0;0;4	55132989859637;9	01128212522078;7	48150198633878;11	0416225001767;0;99	0197049212793;138	908181691902;0;3	34720190656621;0	228377729456434;0;4	74396804463125;0;11	5141615963234;0;0	324687236901873;0;0;0;15	9925794431384;0	404615530276975;19	302038295244;0;47	8801082090446;0;0;0;0;0;0;0;0;2	34559257291568;0;5	55280897171047;0;0;0;5	16789272229892;2	16733878250466;0;0;0;0;184	2450049132;0;0;5	68398197040919;15	10893542441;0;0;0;0;0;0;107	376785139053;0;389	72257377609;0;3	3817651704971;0;0	552893373959938;0;0	479254280339791;0;0;0;0;0;379	809833145611;0;0;73	5449589527198;0;0;3762	93508936971;192	307692307692;0;17	5881385593556;43	7629100584672;0;150	271279204037;0;0;0;107	831244102979;0;0;0;0;0	255201419634457;469	321986170645;0;41	2748990828717;0;337	529955783576;278	87042799272;0;0	27099453367893;0	114114942252761;0	324301826041659;19	4478823978772;0
Helicobacter;0;83	4353098231171;0;16	3816263678658;260	785336413084;0;128	205128205128;20	4504205117718;0;88	6132033673017;45	8574323694066;515	944106055177;0;7464	60746460746;0;0;29	2081666033823;12	0193752328754;27	4597028860148;70	0705376745924;0;0;0;331	07101473266;0;188	679245283019;0;0;136	539896957891;81	101539126987;89	7780238360653;13	249947000212;168	36276563903;99	0197049212793;0;71	2225348100139;53	5552305050593;43	7723981458164;119	222155987691;40	7981251838288;70	9672840820382;75	664490490125;59	8028950943957;64	6127601434728;69	1087230302148;0;0;143	933214988245;186	123143927409;115	812229771464;135	362263257042;59	8501352613057;74	3526012788647;0;60	9912319494511;227	961051226105;110	561826686639;156	384392837595;0;294	176639700475;127	013837823384;152	709973797675;55	836579104422;50	2678017136294;60	299642840577;59	6747177041575;67	5055986850297;73
Candidatus Vallotia;58	8928150765607;194	682389587273;0;163	816263678658;260	785336413084;122	107576775139;384	615384615385;7	66890769191441;0;265	839610101905;371	028316443381;85	9906843425296;195	790504160548;128	700128700129;202	265372168285;377	026517531733;68	1523887412254;0;192	217920202103;70	0705376745924;256	783360438244;0;148	397309062129;0;368	459837877671;0;0;562	429696287964;1288	02636130277;1243	55693328047;1219	48482377322;1216	78679951947;0;165	032841535466;0;0;0;0	380629549094056;0;815	013710067649;567	738272656305;0;0	226526117781802;0;0;1000	53361792956;0;1775	17631818836;0	404615530276975;1042	31006794317;1128	01886047535;640	396447295971;1338	34682301957;0;0	407968106685292;8	14146611521803;0;0;0;0;0;0;0;0;0;0;0;0	0656769328031716;0;1	48043952823985;1056	1596740993;1688	77172748991;122	830003275467;586	81325295162;1051	36213240978;414	930683839871;830	99144834255;1016	70297748729;0
Jatrophihabitans;431	880643894778;500	611858938703;0;1457	96474674006;149	020192236048;61	0537883875694;256	410256410256;46	0134461514865;536	316273368066;886	132033673017;3090	16561307479;558	939448226442;391	581008321096;128	700128700129;404	53074433657;251	351011687822;136	304777482451;36	0581256986262;329	516434632177;0;684	755627835316;0;643	055005935892;0;184	229918938836;2452	83018867925;554	323725055432;843	644544431946;68	2699484789456;63	0789748765454;67	333517877049;64	0414105010247;459	040361015817;0;0;0;0;0	60900727855049;1	07407347736659;55	9788229266488;141	934568164076;0;0;0;0;66	7022411953042;0;31	9851588862768;0	404615530276975;115	812229771464;22	5603772095069;113	715256996481;308	032205298154;0;0;0;0;2	44350613808742;0;0;3	51838885937352;8	2154099827863;0	0616978774634497;28	4470059697584;0;0;0	484489942715524;0	525415462425373;0;0	493479842746617;43	1085581265021;82
Iamia;431	880643894778;27	811769941039;0;573	356922875303;111	765144177036;244	215153550278;256	410256410256;0;0;0;3475	78493072662;200	644930132569;0;257	400257400257;0;251	351011687822;58	4163332067646;0;27	4597028860148;0;427	972267397073;0;98	9315393747527;0;0;377	358490566038;0;0;104	680587667717;54	0676927513247;149	630039726776;306	957105504911;933	909699997698;528	10509291349;416	724545075705;14	709001754242;3	34720190656621;15	301307873581;3	22222043209976;56	927616535575;0;4	93464068413858;7	02230965123586;4	22093407972435;10	1755175013813;0;0;47	9777383294152;7	68769507526253;19	302038295244;812	17357954225;0;552	333609500138;0;6	93545781364996;40	7073305760901;1	86602239133568;12	2175306904371;0;0;13	1353184083278;9	66518821504271;9	50147312937126;6	62621022588751;10	8230128175395;11	9349435408315;7	4288457883047;9	2604475252472;0;0	109662187277026;64
Nordella;0;27	811769941039;0;32	7632527357316;37	255048059012;183	161365162708;0;0;0;0;46	8996467414386;458	616983160158;0;0;0;0;0;0;0;23	3568458915308;171	188906958829;0;98	9315393747527;0;0;0;0;0;45	5132989859637;9	01128212522078;7	48150198633878;19	874920500318;0;66	0131366141862;0;157	15407137427;153	971287702045;156	438744677657;85	9258781893269;0;0;92	1132927705869;125	268943133336;151	304252396273;179	767475857737;0;0;0;211	613922334858;57	9061148857319;0;0;0;0;141	768917073139;293	092780147849;216	925102992773;168	601923528032;0;294	176639700475;292	143554956648;272	558307664204;153	134131864282;153	31679522657;182	445073209951;150	56390313049;159	397191153407;197	75324467035;308	832612723904;1	86425718370944;0;0;0;10	0309957769508;92	7672469773339;0;45	32680627323;0;123	503525623308;129	771506022359;203	599042348601;180	122334851659;235	506925893821;0;0;0;154	489516730371;142	034137160878;0;175
Fulvia;58	8928150765607;778	729558349093;0;212	961142782255;186	27524029506;122	107576775139;0;23	0067230757432;306	466441924609;88	6132033673017;7	81660779023977;2149	76710856324;0;772	200772200772;0;377	026517531733;48	6802776723038;12	0193752328754;109	838811544059;0;256	783360438244;0;1137	71270280966;662	14202946532;736	919675755343;188	679245283019;554	323725055432;0;0;36	0451285008831;7	48150198633878;267	207264504275;30	2189579352106;1056	21018582698;0;0	774157987065368;3	34720190656621;2	28377729456434;1	07407347736659;146	114215774643;0;1	64488022804619;0	906104471127208;0;1	5263276252072;0;0;63	9703177725535;0;19	302038295244;45	1207544190139;119	700270522611;31	8654005480849;0;1	01992026671323;0;10	2631231523463;0;0;0;5	16030366041449;2	41629705376068;1	29565542673244;4	56980015578449;0;1	83614516012792;2	58394636114946;0	39406159681903;0;0	219324374554052;10
Phenylobacterium;137	416568511975;194	682389587273;0;229	342769150121;260	785336413084;488	430307100556;0;10	2252102558859;0;265	839610101905;686	819271169068;28	6635614475099;97	8952520802741;0;0;251	351011687822;77	8884442756862;24	0387504657508;384	435840404207;0;0;529	100529100529;395	726157499011;496	60652209899;736	919675755343;754	716981132075;0;0;122	885907262102;171	214360379195;119	70403178142;229	665748003675;0;264	052546456745;0;126	187751891655;123	84647054295;153	69821192418;61	2221882098954;94	879360892625;0;80	5991311742635;132	744305020136;90	2630518587208;105	062218201762;133	404482390608;0;63	9703177725535;116	124657189492;57	9061148857319;45	1207544190139;101	74522994422;53	1090009134748;0;126	062144965755;122	12199172827;132	487589784834;139	279849870983;0;147	088319850237;186	005491032213;146	427601457897;156	157327859991;140	749844798162;187
Psychrobacter;549	6662740479;333	741239292469;0;229	342769150121;521	570672826168;244	215153550278;128	205128205128;97	1394974309159;0;354	452813469207;20	8442874406394;42	9953421712648;0;128	700128700129;404	53074433657;251	351011687822;116	832666413529;192	310003726006;988	549303896532;70	0705376745924;7104	33963879141;0;197	863078749505;165	53550736633;736	919675755343;83396	2264150943;0;562	429696287964;295	836443408764;243	304617380961;231	926561576502;280	457211504487;0;132	026273228372;0;27	8696875343533;33	4720190656621;28	1665866329601;19	3333225925986;290	330844331433;425	803704492229;6	57952091218478;18	348615540326;13	6368639498787;20	6054229402972;333	511205976521;0;335	844168305906;13	7569280294172;308	832612723904;383	526412561618;239	400541045223;393	006606759714;0;28	3537834146278;32	5658644608721;33	1218974462084;7	33051841426226;0;0;50
Hartmannibacter;0;83	4353098231171;0;114	671384575061;37	255048059012;0;128	205128205128;23	0067230757432;0;0;6	25328623219181;14	3317807237549;0;0;0;0;9	73605553446077;0;27	4597028860148;0;2225	45579046478;0;0;3310	7101473266;921	149594694178;0;0;0;13	6539896957891;0;7	48150198633878;83	9163310013427;0;0;0;110	704592150348;157	318489608612;116	015886563868;27	9259104115313;5	6927616535575;0;36	1873650170163;117	793581246537;74	353377250529;91	5796575124319;66	7022411953042;0;0;75	2584886315175;0;33	8405658142604;0;31	8654005480849;0;130	549794139293;0;129	68855619783;119	731800766284;0;106	973323527445;132	056861855153;121	781371509538;138	635130660372;120	185744097132;166	983626327752;105	578346707356;121	768472269168;73	8208724707649;0;1	20628406004729;0;0;0;0;15	4612078295556;0;15	10893542441;0;75	9214307656029;91	3206894231416;95	6670198987401;112	31157349574;113	883630831284;0;0;0;91	7396180109089;113
Tessaracoccus;19	6309383588536;111	247079764156;0;4390	27586658803;111	765144177036;61	0537883875694;0;20	4504205117718;0;88	6132033673017;154	768834246747;28	6635614475099;97	8952520802741;386	100386100386;202	265372168285;1005	40404675129;87	6244998101469;0;192	217920202103;23	3568458915308;171	188906958829;0;148	397309062129;496	60652209899;0;377	358490566038;739	09830007391;0;27	3079793915782;18	0225642504416;7	48150198633878;61	8330860009893;41	7309419105289;165	032841535466;2222	53090707043;33	2887934438108;43	5136247853607;49	7863450215025;6	44444086419952;171	731643215651;0;27	9629638767853;50	7418503831236;26	9490406628555;32	3072680668857;0;0;31	9851588862768;50	9815568148989;57	9061148857319;203	043394885562;65	8351487874363;0;0;41	0007947218718;89	5561272673983;53	6481437509009;97	7402455234968;0;53	4866617637227;58	5225346942461;65	2400204515383;47
Kitasatospora;98	1546917942678;83	4353098231171;0;229	342769150121;37	255048059012;427	376518712986;0;15	3378153838288;459	699662886914;265	839610101905;129	234582131964;128	986026513794;293	685756240822;0;0;0;77	8884442756862;24	0387504657508;137	298514430074;46	7136917830616;85	5944534794145;0;98	9315393747527;165	53550736633;0;566	037735849057;0;0;13	6539896957891;9	01128212522078;52	3705139043714;64	0414105010247;80	5838878272281;33	0065683070931;8334	4909015141;118	446172021001;177	401701048009;140	604555435344;21	4814695473317;17	0782849606725;0;47	7015266133397;122	324103602173;89	2889901480152;108	793241285602;0;0;31	9851588862768;80	5184905251181;38	604076590488;67	6811316285208;0;21	2436003653899;0;139	321108433027;154	687856189143;193	599823101077;144	166862147158;0;80	229992645584;147	185933950459;136	279153832102;141	843420288471;122	699134182813;143
Treponema;19	6309383588536;111	247079764156;0;131	053010942926;0;122	107576775139;128	205128205128;15	3378153838288;153	233220962305;177	226406734603;16	6754299525115;42	9953421712648;0;386	100386100386;404	53074433657;0;38	9442221378431;0;109	838811544059;70	0705376745924;85	5944534794145;0;49	4657696873763;0;184	229918938836;0;184	774575018477;562	429696287964;36	410639188771;18	0225642504416;37	4075099316939;61	8330860009893;23	0239679506366;66	0131366141862;6945	40908459508;64	2551129264256;73	6384419444565;58	6930764703034;102	036980349826;874	787707430003;0;95	4030532266793;55	4988988565415;49	6771472459866;82	8456716570796;66	7022411953042;0;31	9851588862768;37	2246287854817;19	302038295244;22	5603772095069;125	685284048742;31	8654005480849;0;58	1354552026541;40	7073305760901;27	5238302722014;36	6525920713113;0;40	114996322792;34	3629311932147;37
Aerococcus;0;83	4353098231171;0;49	1448791035974;3017	65889277997;122	107576775139;0;10	2252102558859;0;797	518830305716;6	7743934182078;0;0;8880	30888030888;0;0;1041	7579421873;35120	6144304619;1620	12247027487;0;342	377813917658;0;0;0;184	229918938836;0;184	774575018477;0;27	3079793915782;9	01128212522078;14	9630039726776;6	624973500106;60	4379158704211;33	0065683070931;0;0	774157987065368;0;0	761259098188112;0;16	1294913517463;0;0;110	544745477519;0	324687236901873;0;66	7022411953042;0;63	9703177725535;0	809231060553951;19	302038295244;90	2415088380278;0;21	2436003653899;0;1	83585648008381;48	8487966913082;12	129145543682;0;0;13	3716654409307;12	4316406364531;1	44977823225641;0	370187264780698;42	8418764604796;0;0	459036290031981;0;0	131353865606343;0;0;0;13	7298514430074;184	2450049132;5	01549788847539;417	452611398002;79	5757475857287;45	32680627323;217	864923747277;0	699736689083898;55
Aliirhizobium;0;166	870619646234;0;81	908131839329;0;0;0;0;0;0;0;0;0;0;0;0;0;0;0;0;0;0;0;0;0;0;0;0;18	2053195943855;0;0;0;0;0;0;287	212613201252;361	49780590915;375	605239046014;61	2221882098954;0;0;85	5337718584021;318	948773836777;162	99299292474;216	314542883531;0;0;47	9777383294152;228	203159076214;0;0;0;0;0;290	065323853242;0;308	826705766056;366	525920713113;0;307	548305141405;339	289965672253;363	894336296358;384	069287209974;314	516495721867;432	920512701579;318	112148992163;290	047979039027;166	293993857631;308	832612723904;2	74155468192565;0;0;0;0;0;0;0;0;290	390725969818;276	365244306876;215	864044899721;307	267512394006;317	326233481345;0;0;0;380	53593550925;375	917016352458;0;427	386578071032;500	688588299659;399	218815523046;10	7523413223229;8	65707590908916;83	44150929002;126	289202273206;0;0;0;0;0;0;0;0;0;0;0;0;0;31	6360587797972;0;0;0;0;26	5660698156315;0;67	5541594362605;0;263	878267902029;0;0;0;185	075436614336;16	8764977891788;0;0;0;0	0114114942252761;0	0463288322916656;0;0
Mycetohabitans;98	1546917942678;139	058849705195;0;49	1448791035974;186	27524029506;0;512	820512820513;10	2252102558859;0;354	452813469207;104	742544389213;114	654245790039;97	8952520802741;900	900900900901;0;377	026517531733;19	4721110689215;36	0581256986262;82	3791086580443;0;256	783360438244;0;148	397309062129;0;184	229918938836;0;184	774575018477;562	429696287964;682	699484789455;666	834877266337;635	927668838796;598	455939509575;0;66	0131366141862;0;13	1606857801113;30	1248171590959;29	0800975507859;4	29629390946635;361	490365000901;496	770988574267;13	1590418243696;24	9178729559982;12	9874894760749;17	5527676898828;800	42689434365;0;959	554766588303;13	7569280294172;868	591723285979;1128	01886047535;712	216609609538;669	173411509783;0;20	1944212809219;40	7073305760901;32	6553918483745;34	2090859332239;0;0;10	4378869494748;28	512305234376;26	9619724515275;30
Sodalis;19	6309383588536;139	058849705195;0;81	908131839329;74	510096118024;122	107576775139;128	205128205128;662	082364068611;0;443	066016836509;66	18061262403;28	6635614475099;0;128	700128700129;202	265372168285;377	026517531733;19	4721110689215;36	0581256986262;27	4597028860148;46	7136917830616;171	188906958829;0;98	9315393747527;496	60652209899;0;0;0;0;168	399206248066;297	372310132286;291	778577467212;207	582503003321;0;264	052546456745;0;37	1595833791377;70	2912400378903;45	5994199814679;25	7777634567981;161	294913517463;0;32	8976045609239;52	3275332075962;36	0402832961079;39	7693142345653;200	106723585912;0;383	821906635321;65	952331435147;231	624459542928;304	565092328344;383	040865672356;254	923204384679;0;35	4932252816204;81	4146611521803;71	3753564685899;70	8616780045352;0;66	8583272046533;79	2810289645499;60	4074263440169;44	730961161001;44
Tistrella;0;0;0;16	3816263678658;0;0;0;7	66890769191441;0;0;21	8865018126713;57	3271228950197;0;0;0;0;9	73605553446077;0;0;0;0;0;98	9315393747527;0;0;0;0;0;40	9619690873673;81	101539126987;67	333517877049;48	5831390007773;0;0;0;223	731658261891;277	817758244995;264	309158890912;50	4814534362296;61	6715845802063;0;85	5337718584021;229	017905077402;129	550207523847;171	71185783581;0;0;79	9628972156919;175	19852460993;19	302038295244;67	6811316285208;5	98501352613057;63	7308010961698;0;223	770506516883;260	526915686977;257	044584406491;219	915552427868;0;133	716654409307;254	614073789997;241	629705376068;275	727814384157;255	794563720037;313	867371708644;221	255491795415;258	233139467374;126	887834175728;308	832612723904;4	11233202288847;129	325674379506;109	838811544059;0;65	2014725501801;30	9224156591113;28	419909852046;15	10893542441;0;215	868768582382;187	447730921185;152	086031633895;205
Oligella;137	416568511975;139	058849705195;0;49	1448791035974;111	765144177036;122	107576775139;384	615384615385;17	8941179478003;0;265	839610101905;61	4906479498862;57	3271228950197;195	790504160548;514	800514800515;202	265372168285;251	351011687822;38	9442221378431;0;384	435840404207;70	0705376745924;0;0;197	863078749505;496	60652209899;368	459837877671;0;369	549150036955;0;432	376340366655;423	530259885376;688	298182743168;518	956257508303;0;132	026273228372;0;0;0;0;1	07407347736659;340	616905604524;496	770988574267;0;0;0;0	169591958356355;266	808964781217;0;527	755121623567;0	404615530276975;579	061148857319;428	647166980632;724	186636661799;870	987614980987;0;0	611952160027938;0;0	466505597833921;0;0;0;0	117279628645784;0;0	246791509853799;1	37094004673535;0;0;0;0;0;0	493479842746617;732	845488150535;521	734354834281;20	4716672125778;285	883379643097;633	909521011781;107	995657437775;256
Thiomonas;117	785630153121;1168	09433752364;0;196	57951641439;707	845913121228;122	107576775139;128	205128205128;5	11260512794294;0;177	226406734603;25	0131449287673;57	3271228950197;0;0;0;377	026517531733;19	4721110689215;0;851	250789466458;0;0;529	100529100529;49	4657696873763;165	53550736633;0;0;0;0;405	068360975077;333	417438633169;284	297075480874;192	124231503074;0;198	039409842559;0;34	8371094179416;46	8608266919269;36	9971921719422;9	66666129629928;95	8281545015513;212	901852246115;18	0936825085081;30	5810259005433;24	6762300045424;27	5586932329078;533	617929562433;0;383	821906635321;48	5538636332371;154	416306361952;327	125469537851;418	95094682914;318	654005480849;0;37	3290817617042;8	14146611521803;47	117065381226;36	6525920713113;0;26	7433308818613;25	2151201588435;37	6942340386666;38	5611734146561;38	2720763046951;58	7534981523571;34	4277217523986;35
Akanthomyces;372	987828818218;166	870619646234;0;131	053010942926;223	530288354072;427	376518712986;256	410256410256;10	2252102558859;0;708	905626938414;15	1121083944635;85	9906843425296;97	8952520802741;386	100386100386;0;0;9	73605553446077;0;164	758217316089;0;427	972267397073;0;296	794618124258;0;0;188	679245283019;184	774575018477;0;22	7566494929819;27	0338463756623;7	48150198633878;46	374814500742;83	4618838210577;99	0197049212793;555	632726767607;7	74157987065368;6	69440381313241;4	49142867930986;0;82	5450439765838;0;3	28976045609239;4	30399623785424;1	62343618450937;4	23979895890889;0;0;0;3	64153977249278;57	9061148857319;78	9613202332743;71	8201623135668;63	7308010961698;0;4	07968106685292;89	5561272673983;1	86602239133568;7	33051841426226;0;0;17	357385039576;10	1484476257948;4	50394505483183;3	65584012462759;10	8230128175395;8	72168951060764;4	36040948443972;2
Taylorella;137	416568511975;27	811769941039;0;49	1448791035974;335	295432531108;244	215153550278;128	205128205128;7	66890769191441;0;265	839610101905;136	008975550172;57	3271228950197;293	685756240822;386	100386100386;202	265372168285;0;9	73605553446077;12	0193752328754;0;70	0705376745924;85	5944534794145;529	100529100529;197	863078749505;165	53550736633;184	229918938836;0;184	774575018477;0;482	440969251215;838	049237645532;531	186641030053;635	997456010176;0;99	0197049212793;0;0;0;0	913510917825734;1	07407347736659;384	261411615131;354	836420410191;1	64488022804619;0	453052235563604;0	324687236901873;0	339183916712711;466	915688367129;0;591	72543939612;0;829	987646695491;564	009430237674;825	931866606019;892	231215346377;0;1	42788837339852;0;0;4	88701227617484;0;0;0;0	483259410752135;0	493583019707598;0;0;0;0	645986590287365;0	328384664015858;0;1	15145296640877;722	06834861891;878
Gemmatirosa;58	8928150765607;0;0;32	7632527357316;37	255048059012;61	0537883875694;0;2	55630256397147;0;0;1272	54374825103;14	3317807237549;0;0;202	265372168285;0;19	4721110689215;0;109	838811544059;0;342	377813917658;0;0;165	53550736633;0;1132	07547169811;0;0;91	0265979719274;36	0451285008831;22	4445059590163;52	999788000848;86	3398798148873;66	0131366141862;0;2	3224739611961;0;4	1107991302158;2	14814695473317;52	1836484909438;70	9672840820382;0;5	21010070898144;2	92218513211686;3	64622710466164;66	7022411953042;0;63	9703177725535;1	21384659083093;0;270	724526514083;0;0;0;3	26374485348233;8	14146611521803;8	39710076101058;0;0;0;1	75919442968676;9	66518821504271;3	76357052527043;3	42735011683837;0;3	21325403022387;4	19891283686788;2	03598491689832;0;0;10	7771395316255;13	7298514430074;40	9433344251556;140	433940877311;61	8448313182226;449	034575662326;30	21787084882;0;1	74934172270974;0;2
Lautropia;157	047506870828;55	6235398820781;0;147	434637310792;0;61	0537883875694;256	410256410256;79	2453794831156;0;265	839610101905;31	787538346975;42	9953421712648;293	685756240822;257	400257400257;0;125	675505843911;0;0;192	217920202103;70	0705376745924;342	377813917658;0;49	4657696873763;0;0;188	679245283019;2032	52032520325;0;628	083526006299;585	73333813935;673	33517877049;534	414529008551;0;132	026273228372;0;0	774157987065368;0;0	304503639275245;6	44444086419952;1296	05206979326;567	738272656305;3	28976045609239;0	679578353345406;2	92218513211686;1	5263276252072;466	915688367129;0;751	651233827504;3	64153977249278;617	665225447807;541	449053028167;598	501352613057;764	769613154037;0;1	22390432005588;0;6	5310783696749;0;0;0;0	234559257291568;2	89955646451281;0	616978774634497;6	62621022588751;0;0	459036290031981;2	42244971357762;1	57624638727612;308	832612723904;3
Podospora;10404	3973301924;444	988319056625;0;606	120175611035;1192	16153788838;732	645460650833;256	410256410256;33	2319333316291;612	932883849218;797	518830305716;39	0830389511988;171	981368685059;293	685756240822;257	400257400257;606	796116504854;251	351011687822;146	040833016912;0;274	597028860148;23	3568458915308;256	783360438244;529	100529100529;939	84962406015;331	07101473266;184	229918938836;188	679245283019;9977	82705099778;281	214848143982;122	885907262102;81	101539126987;52	3705139043714;156	791039502509;533	868256855386;858	170775984421;0;0;0;1	75089592583266;0;337	770524777745;0;0;0;0;0	0847959791781777;200	106723585912;0;47	9777383294152;2	42769318166185;77	2081531809759;124	082074652288;191	520432836178;42	4872007307799;0;0	611952160027938;236	102517341323;7	46408956534274;9	77402455234968;0;0;0;0	483259410752135;0	493583019707598;3	08461510515453;1
Agromyces;78	5237534354142;27	811769941039;0;16	3816263678658;111	765144177036;0;0;10	2252102558859;0;0;257	426949891896;0;0;1544	40154440154;0;0;29	2081666033823;0;27	4597028860148;0;0;0;0;165	53550736633;0;188	679245283019;0;0;50	0646288845601;18	0225642504416;127	185533767759;44	1664900007067;84	9008818179725;99	0197049212793;1666	89818030282;34	0629514308762;50	2080285984931;41	7169985807085;10	7407347736659;4	74396804463125;70	9672840820382;6	57952091218478;33	7523915494885;20	7799831617199;22	4709344822171;133	404482390608;0;0;32	369242422158;0;78	9613202332743;23	9400541045223;10	621800182695;0;33	8613528548792;16	2829322304361;35	454425435378;41	5396043474861;0;26	7433308818613;43	9798607421689;45	4263846107007;39	1164543118271;36	4441562423813;46	3843406465977;31	6735040122067;32	1378328667964;22	8555726155037;0;1	04179077913175;10	7771395316255;27	4597028860148;102
Humisphaera;117	785630153121;111	247079764156;0;32	7632527357316;149	020192236048;0;0;5	11260512794294;0;0;3	12664311609591;128	986026513794;0;257	400257400257;202	265372168285;0;126	56872194799;0;0;0;85	5944534794145;0;3808	86426592798;165	53550736633;552	689756816507;188	679245283019;0;0;31	8593092901746;18	0225642504416;14	9630039726776;33	12486750053;17	2679759629775;33	0065683070931;0;2	3224739611961;0;1	97927365528909;6	44444086419952;62	6203781891325;0;6	57952091218478;1	58568282447261;3	57155960592061;2	88306329205804;0;0;47	9777383294152;9	71077272664741;77	2081531809759;78	9613202332743;0;21	2436003653899;0;4	07968106685292;24	4243983456541;13	0621567393498;7	33051841426226;0;0;13	018038779682;9	18192880429057;2	34451934361109;2	17065507399763;3	09228937643985;1	83614516012792;2	90693965629314;2	82410811053638;0;0	054831093638513;10	7771395316255;27	4597028860148;20
Pseudogemmatithrix;0;0;0;0;0;122	107576775139;0;2	55630256397147;0;0;123	502403085788;14	3317807237549;0;0;0;0;0;0;0;0;0;0;49	4657696873763;0;184	229918938836;0;0;0;0;9	01128212522078;29	9260079453551;24	2915695003887;0;0;0;9	28989584478442;6	69440381313241;5	48106550695441;15	0370286831322;27	5150146588613;70	9672840820382;11	5141615963234;4	98357459119964;6	16905750113559;3	90061504219618;0;0;0;12	1384659083093;0;45	1207544190139;0;0;0;3	87569701351027;0;10	2631231523463;24	4350613808742;0;0;4	92574440312292;10	631707036547;7	95902619278501;7	65441526093902;4	63843406465977;6	42650806044773;5	65238266501445;3	02113890894589;0;0	054831093638513;0;0;0;0;15	4612078295556;306	935026402096;15	10893542441;0;4	89815682358728;2	4031760374511;14	7180030613446;11	6549746080485;2	21133263750066;53	6883925695265;0;136	603788746258;4	03654319247999;8	11623640919304;0;3	87025361771957;1	13192597204143;6	70955992475708;10	7523413223229;10
Dolosigranulum;19	6309383588536;222	494159528312;0;49	1448791035974;74	510096118024;61	0537883875694;0;109	921010250773;229	849831443457;88	6132033673017;2	60553593007992;0;5580	02936857562;128	700128700129;0;2764	86112856604;38	9442221378431;0;82	3791086580443;0;513	566720876487;0;148	397309062129;165	53550736633;184	229918938836;754	716981132075;923	872875092387;0;4	55132989859637;0;7	48150198633878;13	249947000212;10	0729859784035;99	0197049212793;138	908181691902;0;0;0	228377729456434;0;32	2589827034925;0;0;0;0	324687236901873;0	254387937534533;0;0;63	9703177725535;1	21384659083093;1409	04879555281;0;365	085825093965;0;0;0	815936213370584;8	14146611521803;8	8636063588445;2	44350613808742;0;13	3716654409307;0;6	28237233977776;0	555280897171047;14	2806254868265;0;0;2	09945641843394;0	525415462425373;0;0	109662187277026;0;0;429	905011464134;0;170	073286125112;79	5757475857287;30	21787084882;0;0;0;4
Chitinophaga;353	356890459364;27	811769941039;0;98	2897582071948;74	510096118024;61	0537883875694;256	410256410256;7	66890769191441;0;443	066016836509;1001	04690433671;601	934790397707;195	790504160548;128	700128700129;0;377	026517531733;77	8884442756862;12	0193752328754;27	4597028860148;0;1198	3223487118;0;148	397309062129;0;0;0;554	323725055432;0;68	2699484789456;117	14666762787;82	2965218497265;163	416013002615;66	1939078580803;99	0197049212793;0;21	6764236378303;50	2080285984931;28	7755939115106;1	07407347736659;81	5962503676575;141	934568164076;6	57952091218478;22	1995595426166;14	2862384236824;16	7896038772792;133	404482390608;0;191	910953317661;9	71077272664741;57	9061148857319;135	362263257042;47	8801082090446;42	4872007307799;0;14	4828677873279;24	4243983456541;24	2582910873639;43	9831104855735;0;26	7433308818613;34	0110923072773;14	0145229118119;22
Pendulispora;294	464075382803;83	4353098231171;0;278	487648253719;260	785336413084;305	268941937847;256	410256410256;0;0;708	905626938414;11	4643580923517;42	9953421712648;0;128	700128700129;404	53074433657;251	351011687822;9	73605553446077;12	0193752328754;192	217920202103;46	7136917830616;599	161174355902;0;197	863078749505;165	53550736633;0;1132	07547169811;554	323725055432;0;40	9619690873673;18	0225642504416;22	4445059590163;13	249947000212;0;66	0131366141862;0;27	8696875343533;30	1248171590959;24	4364170518384;7	51851434156611;0;0;6	57952091218478;28	542290840507;12	0134277653693;22	9797103572862;0;0;0;18	6123143927409;77	2081531809759;0;77	8051758396974;10	621800182695;0;21	4183256009778;24	4243983456541;50	8491101638974;29	322073657049;0;26	7433308818613;20	4066553843664;27	0625270021196;33	3168538302628;34	159256164489;37	1074725172782;24	787959661727;23
Pigmentiphaga;157	047506870828;111	247079764156;0;147	434637310792;298	040384472096;0;128	205128205128;33	2319333316291;0;177	226406734603;34	914181463071;42	9953421712648;97	8952520802741;257	400257400257;1011	32686084142;125	675505843911;29	2081666033823;12	0193752328754;109	838811544059;46	7136917830616;513	566720876487;529	100529100529;49	4657696873763;0;0;0;369	549150036955;0;227	566494929819;243	304617380961;284	297075480874;161	207688502579;0;264	052546456745;0;58	836007016968;76	9856438510227;82	3682344239537;12	888881728399;170	782849606725;141	934568164076;21	3834429646005;80	6432979303215;45	7809004031641;50	3688116318376;133	404482390608;0;271	873850533353;42	8892462093594;212	322421247684;248	164149304576;155	610351679395;276	166804750069;0;67	5187216564158;48	8487966913082;58	3131997292402;75	74869028071;0;26	7433308818613;67	3185068426799;77
Ascochyta;549	6662740479;1613	08265658026;0;1163	09547211847;596	080768944192;122	107576775139;256	410256410256;1577	2386819704;76	6166104811523;797	518830305716;154	768834246747;71357	9362235758;0;2831	40283140283;404	53074433657;2387	83461103431;194	721110689215;12	0193752328754;604	113463492325;210	211613023777;1883	07797654712;1058	20105820106;346	260387811634;1986	42608839596;368	459837877671;2075	47169811321;2771	61862527716;843	644544431946;45	5132989859637;18	0225642504416;52	3705139043714;260	582291004169;421	626413096033;1386	27586889791;277	816363383803;1	54831597413074;0;1	75089592583266;1	07407347736659;186	912340958471;0;1	64488022804619;1	81220894225442;1	62343618450937;0	593571854247244;0;0;127	940635545107;11	3292348477553;212	322421247684;203	043394885562;0;2273	06523909672;0;2	85577674679704;8	14146611521803;55	5141661422366;65
Nitrosomonas;78	5237534354142;139	058849705195;0;114	671384575061;0;122	107576775139;0;0;0;88	6132033673017;36	9986102071349;42	9953421712648;97	8952520802741;0;0;125	675505843911;9	73605553446077;60	096876164377;164	758217316089;70	0705376745924;171	188906958829;0;49	4657696873763;0;0;0;0;281	214848143982;332	247082597535;513	643081137584;441	408617193988;282	665536004523;0;66	0131366141862;0;23	2247396119611;26	7776152525296;32	1251339435383;3	22222043209976;173	629230433504;212	901852246115;14	8039220524158;24	9178729559982;12	6628022391731;13	3129687309739;533	617929562433;0;399	81448607846;17	3984678019099;482	550957381099;394	806601166371;472	816068564315;509	846408769358;0;29	373703681341;32	5658644608721;13	0621567393498;41	5396043474861;0;26	7433308818613;32	1346182489448;23	6797111268546;35	1060922767029;23	5344708022901;41	7459065819379;32	5915765922707;23
Trinickia;19	6309383588536;0;0;16	3816263678658;74	510096118024;122	107576775139;128	205128205128;5	11260512794294;153	233220962305;0;18	7598586965754;0;0;128	700128700129;0;0;48	6802776723038;12	0193752328754;27	4597028860148;0;0;0;296	794618124258;0;184	229918938836;0;184	774575018477;0;791	931402355768;991	241033774285;748	150198633878;969	454455515511;1046	15154375705;132	026273228372;0;13	9348437671766;30	1248171590959;17	9657147172394;2	14814695473317;590	149624752128;922	574693066496;0;12	0058842424355;4	54562131662623;9	07316977206502;667	022411953042;0;575	732859952982;8	49692613581649;772	081531809759;586	56980744718;706	231596083407;722	282412423257;0;14	4828677873279;24	4243983456541;12	5956511415159;7	33051841426226;0;40	114996322792;9	96876843489163;12	0814852688034;11	7842945955189;18	0507106153487;29	3767490761785;11	0168709607675;12	7582351581755;7
Candidatus Pelagibacter;19	6309383588536;27	811769941039;0;0;149	020192236048;0;128	205128205128;0;0;177	226406734603;5	21107186015984;28	6635614475099;0;257	400257400257;202	265372168285;125	675505843911;0;0;0;0;0;0;0;0;0;0;0;0;40	9619690873673;54	0676927513247;74	8150198633878;52	999788000848;0;99	0197049212793;0;8	51573785771905;16	736009532831;14	9968042343058;36	518498230464;89	1865992390675;70	9672840820382;16	4488022804619;24	6913468382164;25	0009172414442;22	1317505655044;333	511205976521;0;47	9777383294152;31	1553958313271;19	302038295244;180	483017676056;53	8651217351751;53	1090009134748;0;19	1745010142087;40	7073305760901;49	4495933703956;12	2175306904371;0;13	3716654409307;47	4982496015425;25	129489359111;21	2857677248902;17	9364656114541;9	27686812931954;18	3614516012792;19	5410943561928;25	8767115244496;0;0	712804217300669;43	1085581265021;27	4597028860148;20	4716672125778;25
Ruminococcus;431	880643894778;389	364779174547;0;344	014153725182;186	27524029506;61	0537883875694;256	410256410256;35	7882358956006;153	233220962305;177	226406734603;16	6754299525115;0;0;257	400257400257;0;125	675505843911;3125	27382656191;0;27	4597028860148;93	4273835661232;0;0;0;0;552	689756816507;377	358490566038;1478	19660014782;0;4	55132989859637;36	0451285008831;0;30	9165430004947;105	04685377478;0;0;5	41910590945758;6	69440381313241;4	94818413822273;0;27	5150146588613;70	9672840820382;9	86928136827717;6	56925741567226;4	22093407972435;3	13745122959258;200	106723585912;0;0;8	09231060553951;19	302038295244;33	8405658142604;41	895094682914;10	621800182695;0;6	32350565362202;16	2829322304361;4	19855038050529;0;0;0;6	33309994687233;6	28237233977776;5	73790260410082;41	6994264215334;10	8230128175395;7	80361693054368;7	10585249316102;4	59738529622201;0;0	054831093638513;10
Gardnerella;117	785630153121;83	4353098231171;0;229	342769150121;0;61	0537883875694;0;12	7815128198574;766	166104811523;0;8	33771497625575;28	6635614475099;0;128	700128700129;202	265372168285;251	351011687822;23775	4476151532;0;82	3791086580443;23	3568458915308;0;0;98	9315393747527;0;0;188	679245283019;184	774575018477;281	214848143982;172	950536146662;63	0789748765454;44	8890119180327;172	249311002756;437	455391062096;429	08538799221;0;3	09663194826147;3	34720190656621;1	97927365528909;17	1851756378654;204	93941952807;0;8	22440114023097;4	30399623785424;7	79249368564496;5	93571854247244;133	404482390608;0;0;14	9707746202481;57	9061148857319;33	8405658142604;209	47547341457;318	654005480849;0;4	69163322688085;8	14146611521803;18	6602239133568;14	6610368285245;0;40	114996322792;5	27758328906027;1	44977823225641;3	39338326048973;4	56980015578449;0;8	72168951060764;9
Skermanella;78	5237534354142;417	176549115586;0;65	5265054714632;0;61	0537883875694;128	205128205128;2	55630256397147;0;88	6132033673017;15	6332155804795;71	6589036187746;97	8952520802741;257	400257400257;0;125	675505843911;19	4721110689215;12	0193752328754;274	597028860148;70	0705376745924;0;0;98	9315393747527;0;184	229918938836;943	396226415094;0;281	214848143982;36	410639188771;27	0338463756623;52	3705139043714;152	374390502438;0;198	039409842559;0;119	994487995132;197	484912487406;112	285716982747;69	8147760288281;58	8252037534275;4541	90618125044;70	7298498059864;103	06938359072;76	950875145744;82	2520998028324;66	7022411953042;0;47	9777383294152;110	055424235337;154	416306361952;180	483017676056;71	8201623135668;10	621800182695;0;107	90756421826;81	4146611521803;165	142981633208;205	254515599343;0;93	6016580865147;72	1269716171571;125	647446795555;123
Thermomonas;0;500	611858938703;0;262	106021885853;0;0;0;2	55630256397147;0;0;462	743181182194;0;391	581008321096;0;0;0;9	73605553446077;0;0;0;941	53898827356;0;0;0;0;0;0;0;50	0646288845601;45	0564106261039;0;68	4580595010953;0;99	0197049212793;0;34	0629514308762;43	5136247853607;42	1737540396214;5	37036738683293;8	53914248033625;0;6	57952091218478;30	1279736649797;17	5331107927012;22	3861385030389;0;0;95	9554766588303;29	1323181799422;19	302038295244;112	801886047535;23	9400541045223;116	839802009645;0;41	2047787752145;32	5658644608721;57	3801885335723;21	9915552427868;0;26	7433308818613;36	356684880193;48	3259410752135;45	8415229553431;34	9589711917513;44	8381959583778;45	9036290031981;37	1442289415235;24	7602036667957;0;0	438648749108104;0;13	7298514430074;163	773337700622;25	0774894423769;46	3836234886669;11	3679639408184;105	76254797087;0;39	5351229332402;16	8222322621577;14	7180030613446;33
Chelatococcus;0;27	811769941039;0;16	3816263678658;0;0;0;5	11260512794294;0;0;6	25328623219181;42	9953421712648;0;128	700128700129;0;0;0;0;109	838811544059;0;171	188906958829;0;0;0;0;0;0;0;0;18	0225642504416;0;0;0;0;0;210	57097248178;187	443306767708;235	305187249945;83	7777312345938;0	94879360892625;0;98	6928136827717;193	679830703441;133	44645436667;165	521751355803;0;0;0;144	852359839157;0;11	2801886047535;71	8201623135668;10	621800182695;0;199	292420115765;268	668381802195;230	920270927791;173	488935804207;0;106	973323527445;203	362876071789;234	380814214786;236	364568562476;245	398268365627;264	390741685607;197	385604713752;214	144554680262;122	947218207537;0;1	80942609007093;0;27	4597028860148;143	301670488045;5	01549788847539;0;0;0;0;192	427589498072;221	092195445501;188	881039287256;236	278121599529;216	710598475065;0;0;0;233	018629747709;236	588291327977;0;284	740087589368;306	751938423227;259	036938523657;43
Aestuariispira;58	8928150765607;27	811769941039;0;16	3816263678658;0;0;0;0;0;88	6132033673017;0	521107186015984;0;0;0;0;0;0;0;0;0;0;0;49	4657696873763;0;0;0;0;0;27	3079793915782;27	0338463756623;14	9630039726776;15	4582715002473;0;0;0;27	8696875343533;26	7776152525296;31	3638748453502;32	2222043209976;0;0;14	8039220524158;43	0399623785424;23	7021682938368;34	6815554838747;0;0;0;16	184621211079;0;0;0;0;0;36	5131455483336;32	5658644608721;27	9903358700353;9	77402455234968;0;66	8583272046533;14	5426739520772;16	9140793763247;38	9930585569002;38	7290563202735;37	1074725172782;34	8867580424306;44	2500814346845;31	8533124095382;0;0	54831093638513;10	7771395316255;0;0;10	0309957769508;0;5	68398197040919;0;0;37	0860445214466;31	2412884868642;34	3420071431375;26	4885786546557;43	1209864312629;0;0;0;37	0628056764072;41	1222644732448;0;33	1736024375963;45	6543475390043;45	0499023519404;5	37617066116147;8	49675968855047;23	84043122572;28
Piscinibacter;176	678445229682;166	870619646234;0;245	724395517987;186	27524029506;122	107576775139;128	205128205128;5	11260512794294;0;88	6132033673017;34	393074277055;171	981368685059;97	8952520802741;0;202	265372168285;377	026517531733;9	73605553446077;0;302	056731746162;46	7136917830616;342	377813917658;529	100529100529;247	328848436882;331	07101473266;0;377	358490566038;0;0;254	874474321397;477	597952636701;359	112095344261;435	039926506961;0;297	059114763838;0;43	3528472756606;50	2080285984931;55	8764178070074;5	37036738683293;86	3402184122888;141	934568164076;14	8039220524158;43	0399623785424;30	845287505678;32	8160439419548;333	511205976521;0;319	851588862768;37	6292443157587;308	832612723904;180	483017676056;395	010892724618;180	570603105814;0;52	2199176557173;32	5658644608721;52	7151325552331;36	6525920713113;0;26	7433308818613;61	6890846676823;45
Acuticoccus;0;0;0;556	975296507437;37	255048059012;0;0;0;0;0;19	2809658825914;85	9906843425296;0;0;0;0;0;24	0387504657508;0;0;513	566720876487;0;0;0;0;0;0;0;9	10265979719274;0;7	48150198633878;15	4582715002473;0;33	0065683070931;0;137	800121697636;150	624085795479;132	991964453463;121	370302942424;15	18069774282;0;95	4030532266793;133	1973572557;103	899915808599;123	378149704249;0;0;0;173	984678019099;19	302038295244;11	2801886047535;0;0;0;115	047006085252;219	819585110887;170	741048807215;185	706466494644;0;80	229992645584;154	10543204056;191	853986068598;147	889812279889;117	329618999767;143	791456004453;149	186794260394;136	626163845778;119	794725432985;0;1	91908827734795;32	3314185948765;0;0;5	01549788847539;46	3836234886669;5	68398197040919;0;0;125	252867346018;129	771506022359;159	445033164567;163	169644512679;157	004617262547;0;0;0;128	435465215273;127	96599405161;0;137	670450116025;144	131907106609;136
Chroococcidiopsis;157	047506870828;83	4353098231171;0;65	5265054714632;149	020192236048;122	107576775139;384	615384615385;2	55630256397147;0;443	066016836509;20	3231802546234;57	3271228950197;0;0;202	265372168285;125	675505843911;9	73605553446077;12	0193752328754;54	9194057720295;0;0;0;0;331	07101473266;0;377	358490566038;923	872875092387;0;72	8212783775419;63	0789748765454;59	8520158907102;19	874920500318;148	216793682223;198	039409842559;1389	08181691902;21	6764236378303;20	0832114393972;19	4121070037969;3	22222043209976;11	385523307115;0;6	57952091218478;12	2324103602173;13	9615511867806;13	2281727517957;0;0;31	9851588862768;8	09231060553951;19	302038295244;90	2415088380278;0;31	8654005480849;0;11	8310750938735;32	5658644608721;9	79661755451234;7	33051841426226;0;0;14	8945128380145;9	66518821504271;23	321797681184;19	9928756815571;23	1921703232989;15	1481975710554;22
Thalassospira;19	6309383588536;0;0;0;37	255048059012;0;0;5	11260512794294;0;0;9	9010365343037;14	3317807237549;0;0;0;0;9	73605553446077;0;0;0;0;0;0;0;0;0;0;0;9	10265979719274;18	0225642504416;7	48150198633878;17	6665960002827;0;99	0197049212793;0;248	504713847983;291	20656587126;277	326689469929;49	407379958863;0;0;72	3747300340326;252	803147444491;160	395495029525;188	331869754733;0;0;0;194	620070063225;0;11	2801886047535;0;0;0;250	696401558112;170	970788419579;331	218974462084;227	24607084213;0;120	344988968376;279	594634691549;246	945558894341;288	3141813867;255	794563720037;312	321227020425;246	043451457142;263	401032189673;149	677729858428;617	665225447807;2	41256812009457;0;0;0;0;0;11	3679639408184;45	32680627323;72	6216412490922;245	257709523906;237	914427707658;110	385022960085;246	873553061391;260	937251225078;17	8961308565088;0;0;334	299168031752;305	441030199298;0;328	418664132203;410	134510536344;283
Capnocytophaga;157	047506870828;444	988319056625;0;98	2897582071948;37	255048059012;122	107576775139;256	410256410256;107	364707686802;0;0;15	6332155804795;14	3317807237549;0;257	400257400257;202	265372168285;754	053035063466;68	1523887412254;0;192	217920202103;0;342	377813917658;0;49	4657696873763;0;0;0;184	774575018477;0;36	410639188771;0;29	9260079453551;57	4164370009187;4089	63230723183;99	0197049212793;0;13	1606857801113;10	0416057196986;20	3256179216226;2	14814695473317;1107	24214161693;0;0;7	02230965123586;6	81843197493934;8	14041400110506;0;0;63	9703177725535;15	3753901505251;38	604076590488;45	1207544190139;155	610351679395;42	4872007307799;0;11	6270910405308;24	4243983456541;10	2631231523463;14	6610368285245;0;13	3716654409307;18	8820202119712;13	0480040903077;14	7457927137645;26	1621058918662;20	099880946859;12	3939798308635;15	6651748144686;8	73503206282182;0;0
Friedmanniella;314	095013741657;584	04716876182;0;21083	1531354433;298	040384472096;305	268941937847;4230	76923076923;97	1394974309159;229	849831443457;88	6132033673017;65	138398251998;143	317807237549;0;514	800514800515;202	265372168285;377	026517531733;38	9442221378431;0;384	435840404207;0;256	783360438244;0;445	191927186387;165	53550736633;184	229918938836;377	358490566038;2217	29490022173;0;4	55132989859637;9	01128212522078;0;229	665748003675;7	19498998457394;693	137934448955;0;3	09663194826147;0;0	532881368731678;0;55	0300293177225;0;4	93464068413858;0	679578353345406;1	94812342141124;1	5263276252072;0;0;143	933214988245;2	02307765138488;0;699	371693494715;0;0;0;1	01992026671323;16	2829322304361;3	73204478267137;2	44350613808742;0;0;0	351838885937352;0	966518821504271;0	925468161951746;1	48518505062996;0;3	67229032025585;1	13047653300289;84	9202741145009;0;0;0;0;143	301670488045;30
Phascolarctobacterium;1001	17785630153;27	811769941039;0;81	908131839329;0;122	107576775139;0;0;0;0;4	68996467414386;0;0;257	400257400257;0;0;19	4721110689215;0;54	9194057720295;70	0705376745924;0;0;0;0;0;0;739	09830007391;0;27	3079793915782;36	0451285008831;14	9630039726776;15	4582715002473;0;0;0;4	64494792239221;10	0416057196986;2	35990320438315;1	07407347736659;16	1294913517463;0;1	64488022804619;2	71831341338162;2	27281065831311;2	03510350027627;0;0;0;3	64153977249278;0;22	5603772095069;47	8801082090446;0;0;6	32350565362202;0;4	19855038050529;70	8616780045352;0;0;0	351838885937352;5	31585351827349;4	81243444214908;2	39914508178686;3	09228937643985;9	18072580063962;4	19891283686788;1	70760025288246;0;0;0;0;450	376678676711;0;61	8448313182226;73	8917656153195;60	43574169764;0;1	3994733781678;0;9	81200204089642;7	41680202330359;9	95099686875299;0;0;566	503947447719;9	54092027313453;4	86974184551583;0;4	42314699167951;6
Arsenophonus;19	6309383588536;250	305929469351;0;65	5265054714632;37	255048059012;61	0537883875694;0;7	66890769191441;0;88	6132033673017;23	9709305567353;14	3317807237549;0;386	100386100386;404	53074433657;125	675505843911;9	73605553446077;60	096876164377;54	9194057720295;23	3568458915308;0;0;98	9315393747527;0;0;188	679245283019;0;281	214848143982;109	231917566313;297	372310132286;246	88956554918;90	5413045014487;0;0;0;19	3539496766342;13	3888076262648;16	3670706110444;46	1851595267632;56	927616535575;141	934568164076;24	6732034206929;20	8404028359258;26	6243534259536;26	0323656077006;400	213447171825;0;287	866429976491;19	8261609835718;57	9061148857319;203	043394885562;149	625338153264;159	327002740424;0;21	0103574942925;8	14146611521803;8	8636063588445;7	33051841426226;0;26	7433308818613;20	8757738989495;10	631707036547;22	3963295192322;22	392020763344;12
Methylosinus;39	2618767177071;0;0;0;0;0;0;0;0;0;5	73217904617583;874	238624149051;0;0;0;0;0;0;109	838811544059;0;0;0;0;0;0;0;0;0;4	55132989859637;9	01128212522078;14	9630039726776;11	0416225001767;0;0;0;150	960807477747;234	304133459634;209	803007460644;53	7036738683293;14	2319041338938;0;62	5054486657554;207	044871652567;142	862384236824;146	612247999069;0;0;0;112	078501886722;19	302038295244;225	603772095069;0;21	2436003653899;0;171	550588861165;179	112254534797;165	142981633208;200	367503323168;0;80	229992645584;124	550965621822;222	782588356734;213	289562391146;188	161521414426;214	914111662569;191	418132943336;196	702916742503;128	070018966185;0;1	75459499643241;0;27	4597028860148;0;5	01549788847539;0;0;0;0;194	876667909866;103	336569610397;144	727030103222;135	621522711837;186	857607868806;0;0;0;253	201345710109;239	564244678015;0;265	38881950077;246	759861905031;215	185171872566;16	1285119834844;4	64917039562196;47
Hyphomonas;58	8928150765607;0;0;147	434637310792;37	255048059012;0;128	205128205128;0;0;177	226406734603;50	5473970435505;143	317807237549;0;0;4652	10355987055;0;87	6244998101469;12	0193752328754;0;0;0;0;98	9315393747527;0;0;188	679245283019;0;0;4	55132989859637;99	1241033774285;7	48150198633878;44	1664900007067;0;0;0;131	606857801113;123	84647054295;134	514482649839;88	0740251440601;19	9246657874513;0;62	5054486657554;133	650409491263;113	965220152558;115	237735703144;400	213447171825;0;175	918373874522;176	816986731038;0;45	1207544190139;71	8201623135668;31	8654005480849;0;136	46533168623;333	800110723939;178	205138372558;195	480491046994;0;106	973323527445;194	332344666064;165	757977887982;146	594156853157;127	497424346387;139	153021939793;126	234979758795;144	70099622437;111	19104723577;0;1	15145296640877;129	325674379506;41	1895543290222;0;50	1549788847539;77	3060391477782;22
Candidatus Zinderia;78	5237534354142;27	811769941039;0;131	053010942926;111	765144177036;61	0537883875694;0;5	11260512794294;0;354	452813469207;268	891307984248;85	9906843425296;97	8952520802741;0;202	265372168285;251	351011687822;19	4721110689215;12	0193752328754;27	4597028860148;46	7136917830616;85	5944534794145;0;49	4657696873763;0;0;0;0;0;532	505598135775;648	812313015896;568	594150961747;450	498198007208;0;198	039409842559;0;0;0;0	152251819637622;0;426	008330407886;425	803704492229;0;0	453052235563604;0	649374473803747;0	339183916712711;1600	8537886873;7299	2700729927;815	621551600058;0	809231060553951;829	987646695491;496	328298609153;957	602164180891;796	635013702122;0;0;0;0	933011195667842;0;0;0;0	117279628645784;0;0	123395754926899;0	228490007789224;0;0	459036290031981;0	161496647571841;0;0;1	09662187277026;948	388278783045;782	601532251421;20	4716672125778;260	80589020072;773	060391477782;221
Colletotrichum;372	987828818218;695	294248525976;0;409	540659196645;447	060576708144;122	107576775139;128	205128205128;20	4504205117718;306	466441924609;0;99	531472529053;386	958079541383;0;128	700128700129;0;754	053035063466;87	6244998101469;60	096876164377;137	298514430074;0;85	5944534794145;0;1286	11001187178;0;368	459837877671;754	716981132075;5173	68810051737;281	214848143982;0;0;22	4445059590163;147	957741502367;41	7309419105289;528	10509291349;0;1	54831597413074;3	34720190656621;0	837385008006923;2	14814695473317;72	108314278395;0;1	64488022804619;0	226526117781802;0;0	7631638126036;66	7022411953042;0;0;0;0;0;59	8501352613057;31	8654005480849;0;0	203984053342646;553	619695834826;0;0;0;0;0;2	89955646451281;1	60414481404969;0	913960031156898;0;0;1	61496647571841;0	656769328031716;0;159	777806862627;0;68	6492572150369;102	358336062889;65	2014725501801;92	7672469773339;28	419909852046;0;0;0
Rhodoferax;19	6309383588536;166	870619646234;0;262	106021885853;484	315624767156;0;0;0;0;0;2001	05159430138;114	654245790039;489	476260401371;386	100386100386;0;251	351011687822;48	6802776723038;0;54	9194057720295;1588	2655206241;256	783360438244;529	100529100529;98	9315393747527;0;0;566	037735849057;1293	42202512934;281	214848143982;273	079793915782;477	597952636701;291	778577467212;183	290933502933;0;66	0131366141862;0;72	7708507841446;80	3328457575889;96	5276536502526;21	4814695473317;83	49383758551;425	803704492229;37	8322452450625;71	1292009834858;53	898081325711;53	930242757321;200	106723585912;0;143	933214988245;63	1200227232082;250	926497838172;124	082074652288;197	505446362309;138	083402375035;0;76	6980040568348;81	4146611521803;128	289039404328;97	7402455234968;0;13	3716654409307;114	113078672348;101	967735668701;97	0507612500064;82	7133828196992;85
Acaryochloris;0;0;0;0;0;61	0537883875694;128	205128205128;2	55630256397147;0;177	226406734603;11	4643580923517;14	3317807237549;0;0;0;125	675505843911;9	73605553446077;0;0;23	3568458915308;1369	51125567063;0;49	4657696873763;496	60652209899;0;0;0;0;0;0;0;0;0;99	0197049212793;416	724545075705;2	3224739611961;3	34720190656621;2	51215502402077;10	7407347736659;0;0;3	28976045609239;3	39789176672703;5	19499579042997;3	47663514630529;0;0;15	9925794431384;3	64153977249278;19	302038295244;11	2801886047535;5	98501352613057;53	1090009134748;0;2	44780864011175;0;3	73204478267137;4	88701227617484;0;0;3	28382960208195;3	86607528601708;2	15942571122074;2	39914508178686;3	09228937643985;2	75421774019189;2	7454430087213;4	46603143061567;0;0	054831093638513;32	3314185948765;0;81	8866688503112;0;46	3836234886669;0;15	10893542441;72	6216412490922;1	04960503362585;0;26	9830056124652;8	47634516948982;0;89	4806542825441;0;116
Blastococcus;726	344719277581;528	423628879742;0;5012	77766856694;1415	69182624246;7998	0462787716;641	025641025641;97	1394974309159;1455	71559914189;443	066016836509;273	581272658392;128	986026513794;685	266764561919;1287	00128700129;202	265372168285;251	351011687822;1090	43821985961;0;302	056731746162;467	136917830616;1027	13344175297;0;840	918084685398;331	07101473266;2026	52910832719;1132	07547169811;554	323725055432;843	644544431946;18	2053195943855;45	0564106261039;44	8890119180327;158	999364002544;1280	70821725416;3564	70937716606;833	44909015141;0	774157987065368;13	3888076262648;4	49142867930986;0;38	9005379659763;0;0;4	75704847341784;3	89624684282248;5	68133060493791;0;0;63	9703177725535;6	06923295415463;19	302038295244;372	246223956865;65	8351487874363;53	1090009134748;0;2	6517926934544;16	2829322304361;2	33252798916961;4	88701227617484;0;13
Providencia;58	8928150765607;27	811769941039;0;32	7632527357316;0;122	107576775139;0;12	7815128198574;0;0;18	2387515105595;14	3317807237549;97	8952520802741;128	700128700129;0;125	675505843911;9	73605553446077;60	096876164377;0;23	3568458915308;171	188906958829;0;0;165	53550736633;0;0;0;843	644544431946;100	12925776912;135	169231878312;89	7780238360653;59	624761500954;0;66	0131366141862;0;70	4483768229485;87	0272495707214;77	4961761955498;94	5184660082596;61	6715845802063;283	869136328153;74	0196102620788;69	3169920412314;55	5215175102203;74	1116858017273;266	808964781217;0;95	9554766588303;69	5938712076398;57	9061148857319;135	362263257042;143	640324627134;53	1090009134748;0;78	329876483576;48	8487966913082;55	9806717400705;46	426616623661;0;53	4866617637227;52	4239940046654;66	2065392730425;88	4130584051234;74	6019875431817;57	2073534641372;92	7253305864602;77
Coxiella;215	940321947389;55	6235398820781;0;65	5265054714632;149	020192236048;122	107576775139;128	205128205128;7	66890769191441;0;88	6132033673017;18	7598586965754;57	3271228950197;0;0;0;125	675505843911;38	9442221378431;36	0581256986262;219	677623088118;0;0;0;49	4657696873763;0;0;0;0;0;182	053195943855;189	236924629636;134	667035754098;170	040986502721;0;198	039409842559;0;9	28989584478442;3	34720190656621;4	79593231858511;21	4814695473317;48	3884740552388;141	934568164076;3	28976045609239;7	70188800458126;10	0653043439581;10	9386813139849;200	106723585912;0;191	910953317661;8	90154166609346;212	322421247684;236	883960699823;161	595365205525;244	301404201984;0;7	75139402702054;0;2	33252798916961;2	44350613808742;0;13	3716654409307;7	38861660468438;3	38281587526495;7	15695378576017;5	598005190836;4	63843406465977;6	42650806044773;8	07483237859207;13	1353865606343;0;0
Ciceribacter;0;361	553009233508;0;0;37	255048059012;0;128	205128205128;0;0;0;1	04221437203197;14	3317807237549;0;0;0;628	377529219555;0;0;0;0;0;529	100529100529;0;331	07101473266;0;0;0;0;0;0;0;0;0;0;0;234	569870080807;240	998537272767;251	215502402077;48	3333064814964;0;0;77	3093707181712;258	466300389036;114	614594626361;157	805317250589;0;0;0;147	684668551096;0;56	4009430237674;0;21	2436003653899;0;214	999192223149;0;275	238302722013;234	576589256392;0;160	459985291168;225	176886999905;252	261412412615;262	154281342198;221	978042567231;261	298452309167;218	501274055223;234	331635626742;115	657078666385;308	832612723904;1	6997639027939;0;0;61	4150016377334;0;0;0;45	32680627323;0;207	821796657918;144	190562247066;174	163036225912;265	945329692743;196	808604737559;0;0;36	1598264328331;290	264151386516;274	734602451185;0;312	384756287365;381	836361235309;304	805722296107;32	2570239669688;5	61106771885408;58	409056503014;42
Brachymonas;58	8928150765607;139	058849705195;0;131	053010942926;186	27524029506;305	268941937847;641	025641025641;0;0;177	226406734603;18	7598586965754;28	6635614475099;0;128	700128700129;606	796116504854;125	675505843911;58	4163332067646;0;54	9194057720295;23	3568458915308;0;0;49	4657696873763;496	60652209899;368	459837877671;0;0;0;395	965701177884;504	631799012364;441	408617193988;474	789767507597;0;99	0197049212793;0;3	87078993532684;0;3	88242140075937;0;166	98767517102;354	836420410191;3	28976045609239;4	98357459119964;1	94812342141124;2	62867535452351;400	213447171825;0;191	910953317661;3	64153977249278;405	342804200124;439	927355585385;412	965933303009;329	275805663544;0;6	93545781364996;8	14146611521803;5	13156157617313;0;0;0;1	29007591510362;5	79911292902562;6	53997501112567;8	91111030377975;3	09228937643985;5	50843548038377;4	52190613201156;2	29869264811101;0;0
Aquabacter;0;83	4353098231171;0;0;37	255048059012;0;0;2	55630256397147;0;0;8	33771497625575;14	3317807237549;0;0;0;0;19	4721110689215;0;0;0;0;529	100529100529;49	4657696873763;0;0;0;0;0;4	55132989859637;0;7	48150198633878;6	624973500106;0;0;0;44	127005262726;70	2912400378903;60	7484760354113;13	9629552057656;2	84638082677875;70	9672840820382;31	2527243328777;53	9132160320689;31	8193492163836;47	5705443189577;66	7022411953042;0;63	9703177725535;48	1492481029601;0;0;0;10	621800182695;0;58	9513914160247;0;63	4447613054133;56	2006411760106;0;0;64	2692364978896;54	6083134149913;67	9293630872581;59	7501370368822;78	8533790992161;62	8879717343814;49	7409674521271;39	0120980850839;308	832612723904;0	493479842746617;10	7771395316255;0;0;0;0;0;30	21787084882;72	6216412490922;57	3784085048796;60	0794009362774;51	5130107147062;40	2626395550766;82	9249739062749;17	8961308565088;0;4	01775849253701;58	7133555269817;71
Bremia;431	880643894778;667	482478584937;0;720	791560186095;670	590865062216;366	322730325417;128	205128205128;48	569748715458;0;0;85	4615785066214;42	9953421712648;195	790504160548;0;0;125	675505843911;87	6244998101469;120	193752328754;192	217920202103;23	3568458915308;256	783360438244;0;247	328848436882;0;736	919675755343;188	679245283019;554	323725055432;0;4	55132989859637;0;0;0;1	43899799691479;858	170775984421;0;1	54831597413074;0;1	52251819637622;3	22222043209976;26	566221049935;0;1	64488022804619;0;0;0	0847959791781777;0;0;111	948056101969;4	85538636332371;38	604076590488;33	8405658142604;0;31	8654005480849;0;0;0;7	46408956534274;39	0960982093987;0;13	3716654409307;32	6037367635279;15	4643011440683;0	185093632390349;0	571225019473061;0;0;0;0	262707731212686;0;1861	84461558935;32	3314185948765;27	4597028860148;1187	35669832951;70	2169704386555;247	37932527289;45	4718557632735;60
Leucobacter;19	6309383588536;0;0;32	7632527357316;74	510096118024;122	107576775139;128	205128205128;10	2252102558859;0;265	839610101905;771	238635303657;0;97	8952520802741;128	700128700129;0;0;19	4721110689215;0;247	137325974133;0;0;0;0;496	60652209899;368	459837877671;0;1662	9711751663;0;31	8593092901746;36	0451285008831;14	9630039726776;81	7080065013073;1	43899799691479;0;1805	80636199472;30	9663194826147;23	4304133459634;25	2738020598453;3	22222043209976;34	156569921345;496	770988574267;8	22440114023097;24	4648207204346;8	76655539635058;14	9240923353593;0;0;0;12	9476969688632;173	718344657196;11	2801886047535;47	8801082090446;10	621800182695;0;18	7665329075234;24	4243983456541;41	0524926093851;9	77402455234968;0;53	4866617637227;23	9250442437399;14	9810417333162;23	4451934361109;21	4780607321871;30	9228937643985;28	0012136919508;22	9325239552015;13	5294481574534;0;0
Anaeromyxobacter;19	6309383588536;83	4353098231171;0;32	7632527357316;74	510096118024;0;0;0;0;177	226406734603;31	787538346975;42	9953421712648;0;643	500643500643;0;125	675505843911;29	2081666033823;0;521	734354834281;23	3568458915308;85	5944534794145;0;0;0;0;0;0;0;31	8593092901746;81	101539126987;59	8520158907102;37	5415165006007;94	973867796376;33	0065683070931;0;10	8382118189152;26	7776152525296;14	4639228655741;23	6296165020649;18	975872178525;70	9672840820382;21	3834429646005;19	0281938936714;13	6368639498787;22	1317505655044;133	404482390608;0;0;23	4677007560646;77	2081531809759;124	082074652288;95	7602164180891;42	4872007307799;0;18	5625488541808;8	14146611521803;24	7247966851978;14	6610368285245;0;26	7433308818613;21	1103331562411;16	9140793763247;20	1135080530846;18	9646706465056;18	5537362586391;14	2301249909914;19	7025910037646;21	7390647578498;0;1	48043952823985;53
Nonomuraea;58	8928150765607;83	4353098231171;0;98	2897582071948;0;183	161365162708;128	205128205128;15	3378153838288;0;0;389	788175139956;42	9953421712648;0;386	100386100386;202	265372168285;0;9	73605553446077;0;54	9194057720295;0;85	5944534794145;0;0;165	53550736633;184	229918938836;0;0;0;36	410639188771;9	01128212522078;7	48150198633878;39	749841000636;128	070821725416;0;6111	95999444367;82	060746628929;117	152066729817;137	331141313135;13	9629552057656;12	3343169160413;0;32	8976045609239;123	003681955518;65	2621346172765;90	5621057622938;0;0;0;72	8307954498556;0;56	4009430237674;17	9550405783917;10	621800182695;0;122	798400112273;97	6975933826163;77	9064348382648;97	7402455234968;0;93	6016580865147;106	841741696309;111	149664472991;127	899699981731;129	782324424279;125	237719745814;97	774729776812;116	600579546869;72	704364613111;0;2	41256812009457;21	554279063251;13
Chamaesiphon;196	309383588536;111	247079764156;0;32	7632527357316;447	060576708144;244	215153550278;384	615384615385;12	7815128198574;0;265	839610101905;10	9432509063357;71	6589036187746;97	8952520802741;128	700128700129;202	265372168285;377	026517531733;9	73605553446077;0;109	838811544059;23	3568458915308;85	5944534794145;529	100529100529;148	397309062129;165	53550736633;0;0;184	774575018477;281	214848143982;81	9239381747347;18	0225642504416;37	4075099316939;33	12486750053;0;231	045978149652;277	816363383803;1	54831597413074;0;1	52251819637622;4	29629390946635;31	3101890945663;0;0;2	71831341338162;0	97406171070562;1	27193968767267;66	7022411953042;0;111	948056101969;0;19	302038295244;0;47	8801082090446;31	8654005480849;0;3	05976080013969;0;0;0;0;0;3	6356684880193;2	89955646451281;0	616978774634497;2	05641007010302;0;3	67229032025585;0	807483237859207;1	57624638727612;0;3
Conexibacter;39	2618767177071;55	6235398820781;0;458	685538300242;335	295432531108;244	215153550278;384	615384615385;104	80840512283;153	233220962305;88	6132033673017;594	062192058222;1648	15478323182;293	685756240822;386	100386100386;202	265372168285;502	702023375644;194	721110689215;0;247	137325974133;23	3568458915308;342	377813917658;0;49	4657696873763;165	53550736633;0;943	396226415094;1662	9711751663;0;27	3079793915782;9	01128212522078;29	9260079453551;66	24973500106;142	460801694564;363	072251378024;1944	71454368662;21	6764236378303;46	8608266919269;26	2634388874899;7	51851434156611;158	448532690684;0;6	57952091218478;23	5587162493074;114	289907389459;25	0996098367406;0;7299	2700729927;79	9628972156919;8	09231060553951;0;135	362263257042;377	055852146226;116	839802009645;0;23	050198027719;24	4243983456541;25	6578078808657;2	44350613808742;0;0;29
Pedobacter;215	940321947389;500	611858938703;0;786	318065657558;1154	90648982937;61	0537883875694;128	205128205128;15	3378153838288;0;177	226406734603;53	6740401596464;444	285202436403;97	8952520802741;0;0;377	026517531733;58	4163332067646;24	0387504657508;0;0;171	188906958829;0;98	9315393747527;165	53550736633;184	229918938836;0;184	774575018477;281	214848143982;81	9239381747347;81	101539126987;44	8890119180327;46	374814500742;53	2429258858472;198	039409842559;0;6	19326389652295;10	0416057196986;3	27341412220888;2	14814695473317;166	98767517102;141	934568164076;0;7	92841412236307;3	24687236901873;5	68133060493791;200	106723585912;0;31	9851588862768;5	26000189360068;19	302038295244;124	082074652288;215	4604869407;74	3526012788647;0;5	71155349359409;24	4243983456541;6	5310783696749;2	44350613808742;0;0;1	64191480104097;8	69866939353843;5	42941321678357;7
Cryptococcus;667	451904201021;15046	1675381021;0;458	685538300242;558	82572088518;183	161365162708;0;53	6823538434009;153	233220962305;88	6132033673017;7	29550060422378;2723	03833751344;391	581008321096;0;202	265372168285;251	351011687822;97	3605553446077;72	1162513972524;604	113463492325;0;1626	29461610888;0;98	9315393747527;496	60652209899;552	689756816507;377	358490566038;739	09830007391;562	429696287964;13	6539896957891;0;7	48150198633878;97	1662780015547;1	43899799691479;858	170775984421;277	816363383803;8	51573785771905;26	7776152525296;7	07970961314944;3	22222043209976;1011	41398711538;0;1	64488022804619;8	38146635792667;2	59749789521499;4	40939091726524;0;0;31	9851588862768;4	45077083304673;96	5101914762199;22	5603772095069;191	520432836178;21	2436003653899;0;6	73147376030731;32	5658644608721;9	79661755451234;0;0;0;11	376123978641;9	66518821504271;6
Roseovarius;39	2618767177071;55	6235398820781;0;0;0;61	0537883875694;0;2	55630256397147;0;0;2	08442874406394;0;0;0;0;125	675505843911;9	73605553446077;0;27	4597028860148;46	7136917830616;0;0;0;0;0;0;0;0;36	410639188771;0;7	48150198633878;0;0;231	045978149652;0;207	474340533519;194	13771058084;209	041748362456;32	2222043209976;47	4396804463125;283	869136328153;49	3464068413858;178	955633047623;103	250541334796;146	442656040713;0;0;0;131	500047340017;19	302038295244;33	8405658142604;0;0;0;175	01831776799;814	146611521803;223	922686960282;195	480491046994;0;66	8583272046533;156	685583870767;217	466734838461;214	276728430561;181	535311188539;258	206162932727;196	008495843656;194	441963676497;95	5599372286147;0;2	13841265190201;32	3314185948765;0;81	8866688503112;15	0464936654262;77	3060391477782;28	419909852046;0;0;174	584303926432;120	158801872555;122	650025511205;188	598680021148;224	450262706317;0;0;196
Duganella;215	940321947389;83	4353098231171;0;245	724395517987;335	295432531108;0;0;10	2252102558859;0;531	67922020381;927	049683922436;128	986026513794;0;386	100386100386;0;125	675505843911;58	4163332067646;24	0387504657508;219	677623088118;140	141075349185;342	377813917658;529	100529100529;49	4657696873763;165	53550736633;368	459837877671;188	679245283019;0;281	214848143982;1415	46359846347;135	169231878312;52	3705139043714;48	5831390007773;0;660	131366141862;0;41	8045313015299;26	7776152525296;43	9246499654541;9	66666129629928;36	0541571391975;70	9672840820382;14	8039220524158;45	3052235563604;30	1959130318742;34	7663514630529;0;0;63	9703177725535;36	0107821946508;19	302038295244;45	1207544190139;77	8051758396974;63	7308010961698;0;46	100396055438;48	8487966913082;35	454425435378;53	7571350379232;0;40	114996322792;48	7883255166461;48	3259410752135;47
Methylomarinovum;0;0;0;65	5265054714632;0;0;0;0;0;0;1	56332155804795;0;0;0;0;0;0;0;0;0;0;0;0;0;0;0;0;0;0;0;0;0;0;0;0;2	3224739611961;10	0416057196986;1	29414046691979;0;0;0;4	93464068413858;5	43662682676324;3	24687236901873;2	11989947945444;0;0;0;5	26000189360068;0;11	2801886047535;5	98501352613057;31	8654005480849;0;2	44780864011175;8	14146611521803;7	46408956534274;7	33051841426226;0;0;0	469118514583135;5	79911292902562;3	70187264780698;3	31310511294375;4	63843406465977;1	37710887009594;4	19891283686788;0	853800126441231;0;0	054831093638513;21	554279063251;13	7298514430074;0;10	0309957769508;0;0;0;0;1	04960503362585;2	4031760374511;2	45300051022411;0;4	42266527500133;0;0;0;1	83479236021818;3	24649456367722;0;2	76446686979969;3	01846925877714;3	83403424271833;0;0	160316220538688;1	192021561286;0;0;0;94	2107494465118;0;9	19311986908997;0;0;0;0;163	92099008278;0;0;0;0;0;0;0;0;0;0;29	554944753364;0;1	91401064725843;0;0;0;2	33849829657103;0;0;0;0;0	0228229884505522;0	262530049652772;0;0;0;0	0928686058281644;0
Planctomyces;78	5237534354142;0;0;49	1448791035974;186	27524029506;61	0537883875694;128	205128205128;12	7815128198574;0;88	6132033673017;6	25328623219181;0;0;0;0;0;19	4721110689215;0;0;0;0;0;5342	30312623664;0;0;0;369	549150036955;0;36	410639188771;45	0564106261039;119	70403178142;2	20832450003533;4	31699399074436;0;0;8	51573785771905;16	736009532831;16	519322430682;2	14814695473317;0	94879360892625;70	9672840820382;6	57952091218478;5	66315294454505;6	49374473803747;8	14041400110506;0;0;0;10	9246193174783;19	302038295244;0;77	8051758396974;42	4872007307799;0;8	97529834707642;8	14146611521803;8	8636063588445;12	2175306904371;0;26	7433308818613;19	3511387265543;20	7801546623418;12	4012733701534;14	2806254868265;12	3691575057594;15	1481975710554;12	7582351581755;5	25415462425373;0;0	164493280915539;10	7771395316255;27	4597028860148;40	9433344251556;20	0619915539016;15	4612078295556;5
Psychrosphaera;0;0;0;0;0;0;0;5	11260512794294;0;0;0;14	3317807237549;0;0;0;0;0;12	0193752328754;0;0;0;0;0;0;0;0;0;0;0;0;0;0;0;0;0;66	5775868876217;50	2080285984931;103	987992812496;301	814647140011;18	0270785695988;70	9672840820382;203	965148277728;104	655066415192;26	2996661890517;43	2459493808706;0;0;0;16	184621211079;0;11	2801886047535;41	895094682914;0;0;100	564138297924;32	5658644608721;14	4616735328516;41	5396043474861;0;53	4866617637227;53	9486291770606;24	1629705376068;97	4826463922505;108	646998703776;46	3843406465977;53	7072459337418;71	0585249316102;34	1520050576492;0;0	109662187277026;0;0;0;40	1239831078031;0;5	68398197040919;0;0;125	252867346018;50	466696786473;36	7950076533616;22	2504060699108;17	6906611000053;0;0;0;127	701548271185;99	5591666194347;0;58	6066976397535;68	67017563718;51	2802079963577;258	05619173575;66	0502828619395;256	28463567649;224	514137374588;0;0;0;153	692461384769;0;0;0;0;0;81	96049504139;0;0;0;0;90	9724959820481;0;0;0;0;144
Fluviibacter;314	095013741657;83	4353098231171;43478	2608695652;131	053010942926;74	510096118024;671	591672263264;256	410256410256;20	4504205117718;0;620	292423571112;9	37992934828772;128	986026513794;195	790504160548;514	800514800515;809	061488673139;0;87	6244998101469;12	0193752328754;356	976137518192;23	3568458915308;342	377813917658;0;148	397309062129;331	07101473266;184	229918938836;0;0;562	429696287964;104	680587667717;252	315899506182;142	148537740437;150	166066002403;0;429	08538799221;0;2	3224739611961;0;1	59864410619504;1	07407347736659;80	6474567587313;212	901852246115;0;1	35915670669081;1	29874894760749;1	18714370849449;133	404482390608;0;79	9628972156919;0;115	812229771464;22	5603772095069;47	8801082090446;74	3526012788647;0;0	611952160027938;16	2829322304361;0;0;0;0;3	87022774531087;2	89955646451281;3	70187264780698;1	8279200623138;1	54614468821992;1
Pararhodospirillum;176	678445229682;55	6235398820781;0;65	5265054714632;372	55048059012;488	430307100556;256	410256410256;10	2252102558859;0;265	839610101905;9	9010365343037;14	3317807237549;97	8952520802741;128	700128700129;202	265372168285;0;19	4721110689215;12	0193752328754;219	677623088118;23	3568458915308;342	377813917658;0;247	328848436882;662	14202946532;0;0;0;0;40	9619690873673;18	0225642504416;29	9260079453551;44	1664900007067;0;165	032841535466;0;23	9988975990264;3	34720190656621;23	6751579536503;33	2962777983642;21	8222530053038;0;41	1220057011549;25	5974513093436;17	5331107927012;18	14633954413;0;0;63	9703177725535;19	4215454532948;57	9061148857319;22	5603772095069;95	7602164180891;10	621800182695;0;31	2095601614248;65	1317289217442;23	3252798916961;7	33051841426226;0;13	3716654409307;16	301868381764;31	8951211096409;28	6278151430407;25	2481458607093;21
Candidatus Palibaumannia;215	940321947389;0;0;196	57951641439;149	020192236048;244	215153550278;512	820512820513;12	7815128198574;0;88	6132033673017;17	7176443245435;42	9953421712648;0;0;0;502	702023375644;38	9442221378431;252	406879890383;82	3791086580443;46	7136917830616;85	5944534794145;0;49	4657696873763;165	53550736633;184	229918938836;0;0;562	429696287964;131	988567059295;234	29333525574;224	445059590163;278	248887004452;0;132	026273228372;0;51	8685851333797;46	8608266919269;12	7130269397415;33	2962777983642;141	370247730011;212	901852246115;44	4117661572473;19	9342983647986;36	3649705330098;24	1668540657807;66	7022411953042;0;239	888691647076;3	2369242422158;193	02038295244;124	082074652288;221	445500466831;148	705202557729;0;29	9856558413689;0;3	73204478267137;19	5480491046994;0;13	3716654409307;3	16654997343616;3	86607528601708;22	7048189065495;23	3059807945009;29
Dietzia;176	678445229682;139	058849705195;0;98	2897582071948;111	765144177036;61	0537883875694;256	410256410256;71	5764717912012;689	549494330371;443	066016836509;47	9418611134706;57	3271228950197;0;643	500643500643;0;0;87	6244998101469;456	736258849265;4036	57632424417;0;171	188906958829;0;0;0;0;2452	83018867925;2217	29490022173;15185	601799775;172	950536146662;63	0789748765454;2349	19162371038;59	624761500954;5423	58345037184;165	032841535466;0;1	54831597413074;0;0	304503639275245;0;1230	58531077735;0;0;1	58568282447261;0	649374473803747;1	35673566685084;66	7022411953042;0;15	9925794431384;6	47384848443161;38	604076590488;56	4009430237674;5	98501352613057;42	4872007307799;0;1	01992026671323;8	14146611521803;0;9	77402455234968;0;0;6	09854068958076;16	4308199655726;0	246791509853799;44	4413065150041;1	54614468821992;0	459036290031981;37	628718884239;1	24786172326026;0;0
Pseudarthrobacter;0;83	4353098231171;0;65	5265054714632;111	765144177036;61	0537883875694;128	205128205128;0;0;0;19	2809658825914;0;0;0;0;0;0;12	0193752328754;0;0;85	5944534794145;0;0;0;0;0;554	323725055432;0;0;45	0564106261039;0;37	5415165006007;0;165	032841535466;4445	06181414085;82	8349046159944;73	6384419444565;88	9911885781903;5	37036738683293;12	3343169160413;0;26	3180836487391;73	167936043522;37	9884067175192;52	4039151321138;0;0;15	9925794431384;50	9815568148989;0;78	9613202332743;412	965933303009;10	621800182695;0;62	6231043761923;48	8487966913082;69	9758396750882;46	426616623661;0;26	7433308818613;51	8375958614365;73	9386898450767;87	9194753854158;83	2846078391723;94	3148259814153;74	8229152752129;76	2264176539091;48	600930274347;0;0	877297498216207;10	7771395316255;0;0;0;30	9224156591113;5	68398197040919;30	21787084882;0;81	869192622816;55	2730488613752;68	684014286275;65	6916750635461;89
Aquirufa;235	571260306243;139	058849705195;0;196	57951641439;596	080768944192;305	268941937847;384	615384615385;28	1193282036862;0;2038	10367744794;19	8020730686074;472	948763883913;587	371512481645;128	700128700129;404	53074433657;502	702023375644;136	304777482451;48	0775009315016;302	056731746162;23	3568458915308;855	944534794145;529	100529100529;346	260387811634;662	14202946532;736	919675755343;188	679245283019;554	323725055432;281	214848143982;509	748948642793;423	530259885376;418	964111234972;423	998304006784;443	211383049755;528	10509291349;0;1	54831597413074;0;0;0;117	650407506855;141	934568164076;1	64488022804619;0	226526117781802;0;0	169591958356355;800	42689434365;0;191	910953317661;0;193	02038295244;315	845280933097;287	280649254267;201	814203471204;0;0;16	2829322304361;0;0;0;0;0;0;0;0	342735011683837;1	54614468821992;0;0;0;0;0	164493280915539;420	308441733395;233
Elizabethkingia;255	202198665096;278	11769941039;0;278	487648253719;260	785336413084;0;0;12	7815128198574;0;0;8	33771497625575;0;195	790504160548;0;0;0;9	73605553446077;0;54	9194057720295;70	0705376745924;85	5944534794145;529	100529100529;49	4657696873763;165	53550736633;184	229918938836;943	396226415094;0;281	214848143982;22	7566494929819;9	01128212522078;0;24	2915695003887;1	43899799691479;66	0131366141862;0;0	774157987065368;0;0	0761259098188112;0;28	4638082677875;70	9672840820382;0;0;0	649374473803747;0	508775875069066;0;0;15	9925794431384;4	45077083304673;0;90	2415088380278;185	535419310048;10	621800182695;0;0;32	5658644608721;2	33252798916961;9	77402455234968;0;0;9	61692954895428;2	89955646451281;0	370187264780698;0	571225019473061;0;0	459036290031981;0	484489942715524;0	0656769328031716;0;0	274155468192565;43	1085581265021;27	4597028860148;0;5	01549788847539;15	4612078295556;5	68398197040919;60
Oceaniradius;19	6309383588536;0;0;0;0;0;0;0;0;0;3	64775030211189;0;0;0;0;0;0;0;0;0;0;0;0;0;0;0;0;0;0;0;0;0;0;0;0;224	505816248957;291	20656587126;233	249787684838;61	2221882098954;0;0;88	8235323144945;227	885274488493;152	278314106979;163	741035793061;0;0;0;166	701598474114;0;0;0;0;0;213	367319796408;244	243983456541;341	015592016596;312	76878567519;0;120	344988968376;209	695976018662;242	596224197572;240	18983696521;194	559241632525;267	483031062047;232	272362756182;220	765917230707;135	163127708927;0;2	85121686920267;0;0;0;0;0;0;0;0;189	628642741736;237	914427707658;127	556026531654;234	159035307156;266	46558281883;0;0;0;282	191065001556;243	216551062152;0;317	360796653005;317	693889486294;257	599175682638;64	5140479339376;7	85549480639572;76	289379922304;42	0964007577352;0;0;0;0;0;0;0;0;0;0;0;0;0;0;0;0;0;0;0;0;0;7	68137650266928;165	370519923128;0;0;0;147	993535054424;0;0;0;0;0;0	355187714236103;0;0	00859704223060577;0;0;0;0;0;0;0;0;0;0;0;0;0;0;0;0;0;0;0;0
Kaistia;0;0;0;0;0;0;0;7	66890769191441;0;265	839610101905;2	60553593007992;1146	54245790039;0;0;0;0;9	73605553446077;0;0;0;0;0;0;0;0;0;0;0;0;27	0338463756623;0;0;0;0;0;178	8304950121;187	443306767708;232	564654496468;65	5184821193618;0	94879360892625;0;93	7581729986331;204	326558239185;113	315845678754;152	378374583185;0;0;31	9851588862768;124	621583325308;0;0;0;0;0;209	69560683624;195	395186765233;227	654731742954;188	149972632731;0;173	831650732099;168	2962671067;178	80598197829;243	089637205992;207	925907088194;241	198571362308;210	238620834647;202	516796055089;106	462308073941;0;1	91908827734795;0;13	7298514430074;0;0;15	4612078295556;0;0;0;176	683513993684;151	400090359419;142	274029592998;157	871928781748;185	751941550056;0;0;0;187	882737686341;236	317750114337;0;274	788006858089;296	941913332201;254	723650000599;5	37617066116147;5	77138393939277;52	448948696584;98	2249351013822;0;0;0;38	4231153461923;0;0;0;0;0;0;0;0;0;0;0;0;0;0;26	5660698156315;0;0;0;161
Polaromonas;78	5237534354142;139	058849705195;0;81	908131839329;335	295432531108;244	215153550278;128	205128205128;0;0;354	452813469207;2955	19885189665;0;97	8952520802741;0;0;125	675505843911;0;12	0193752328754;27	4597028860148;2452	46881861073;171	188906958829;0;98	9315393747527;331	07101473266;0;0;0;0;168	399206248066;117	14666762787;149	630039726776;123	666172001979;0;132	026273228372;0;42	5786892885953;40	1664228787945;56	7138028150143;12	888881728399;49	337267664165;354	836420410191;21	3834429646005;63	2007868611227;26	9490406628555;40	6172740263471;400	213447171825;0;111	948056101969;38	0338598460357;77	2081531809759;101	521697442781;221	445500466831;116	839802009645;0;58	747407362682;154	687856189143;59	7127165227419;21	9915552427868;0;53	4866617637227;46	4427329437304;48	8092004859657;55	3429960847144;46	9546966006856;72	6688003463364;57	8385725440296;46
Vanrija;13643	5021594032;111	247079764156;0;65	5265054714632;149	020192236048;244	215153550278;0;23	0067230757432;76	6166104811523;531	67922020381;10	4221437203197;1934	79039770691;0;0;0;0;58	4163332067646;12	0193752328754;247	137325974133;0;427	972267397073;0;148	397309062129;331	07101473266;1105	37951363301;0;1847	74575018477;562	429696287964;9	10265979719274;45	0564106261039;7	48150198633878;108	207900501731;80	5838878272281;726	144502756048;972	357271843312;5	41910590945758;87	0272495707214;16	7477001601385;20	4073960699651;3517	17790828961;0;11	5141615963234;20	8404028359258;4	54562131662623;7	631638126036;266	808964781217;0;31	9851588862768;1	21384659083093;38	604076590488;90	2415088380278;71	8201623135668;21	2436003653899;0;19	7864531742367;8	14146611521803;12	5956511415159;4	88701227617484;0;0;7	62317586197595;6	76563175052989;15	91805238557;18
Salinarimonas;176	678445229682;27	811769941039;0;114	671384575061;37	255048059012;0;0;5	11260512794294;0;0;11	4643580923517;888	570404872805;0;128	700128700129;0;0;19	4721110689215;0;27	4597028860148;0;0;0;445	191927186387;165	53550736633;0;377	358490566038;0;281	214848143982;100	12925776912;81	101539126987;157	111541713114;90	5413045014487;0;0;0;45	6753212368567;63	5968362247579;61	4336092237806;123	518449897157;14	2319041338938;0;64	1503288938016;63	2007868611227;48	703085535281;58	2548376954081;66	7022411953042;0;47	9777383294152;42	0800151488055;19	302038295244;101	521697442781;107	73024347035;21	2436003653899;0;56	7075668292556;24	4243983456541;41	0524926093851;36	6525920713113;0;93	6016580865147;50	1956810603955;52	1920163612306;72	8034954068707;65	5766322355074;69	5765109698966;61	0518265742535;69	1205651607481;58	7151779260354;0;0	438648749108104;64	6628371897531;54
Neorickettsia;58	8928150765607;0;0;212	961142782255;74	510096118024;183	161365162708;0;10	2252102558859;0;0;5	73217904617583;0;0;128	700128700129;404	53074433657;0;0;24	0387504657508;0;23	3568458915308;427	972267397073;0;0;165	53550736633;184	229918938836;188	679245283019;0;0;13	6539896957891;27	0338463756623;0;64	0414105010247;0;0;0;26	3213715602225;23	4304133459634;15	3774337833999;76	2592168930277;0;70	9672840820382;50	991287069432;21	9730334248348;27	9231023735611;31	035328379213;0;0;15	9925794431384;41	2707840882515;19	302038295244;33	8405658142604;0;21	2436003653899;0;25	2940226144881;32	5658644608721;20	9927519025265;17	1045429666119;0;13	3716654409307;31	3136608484243;39	6272716816751;20	4836953178653;22	0492857516602;12	3691575057594;25	246995951759;28	2619133250722;35	7282514449254;0;0	493479842746617;0;0;0;526	627278289916;0;5	68398197040919;15	10893542441;0;29	7388092860657;26
Sediminibacterium;137	416568511975;166	870619646234;0;360	395780093048;223	530288354072;366	322730325417;128	205128205128;30	6756307676577;0;797	518830305716;48	9840754855025;71	6589036187746;195	790504160548;514	800514800515;202	265372168285;0;19	4721110689215;0;192	217920202103;0;0;0;148	397309062129;331	07101473266;0;377	358490566038;0;281	214848143982;213	912505234029;144	180514003532;194	519051644808;128	082821002049;135	26581170999;132	026273228372;0;0;0;0;0;103	418503372961;70	9672840820382;4	93464068413858;0;0;0;466	915688367129;0;79	9628972156919;0;77	2081531809759;135	362263257042;143	640324627134;127	46160219234;0;0;0;0;0;0;0;0;0;0	0616978774634497;0	114245003894612;0;0;0	161496647571841;0	131353865606343;0;0	164493280915539;86	2171162530041;41	1895543290222;286	603340976089;60	1859746617047;231	918117443335;34	1038918224551;135	98041881969;0;0;0;4	90600102044821;0;1	10566631875033;0;0;0;0;0;0;0;0;0;0;0	320632441077376;0;0;45
Aquincola;39	2618767177071;139	058849705195;0;212	961142782255;335	295432531108;488	430307100556;384	615384615385;7	66890769191441;0;620	292423571112;9	9010365343037;85	9906843425296;195	790504160548;386	100386100386;202	265372168285;0;48	6802776723038;12	0193752328754;0;0;1027	13344175297;529	100529100529;445	191927186387;0;368	459837877671;188	679245283019;0;0;95	5779278705238;180	225642504416;134	667035754098;123	666172001979;0;429	08538799221;0;23	9988975990264;3	34720190656621;17	8134628976018;7	51851434156611;135	677486076454;354	836420410191;3	28976045609239;21	0669289537076;13	3121767129768;10	5994973972722;133	404482390608;0;79	9628972156919;8	09231060553951;38	604076590488;169	202829071302;77	8051758396974;159	327002740424;0;25	905974774516;40	7073305760901;21	4592575003604;46	426616623661;0;0;24	6287220156146;19	8136358408375;15	8563545081066;17
Thiothrix;39	2618767177071;55	6235398820781;0;65	5265054714632;37	255048059012;0;0;2	55630256397147;0;0;8	33771497625575;0;195	790504160548;0;202	265372168285;0;9	73605553446077;12	0193752328754;27	4597028860148;0;85	5944534794145;0;0;0;0;0;0;0;50	0646288845601;27	0338463756623;67	333517877049;41	9581655006713;0;33	0065683070931;0;60	3843229910987;107	110461010119;182	017050376778;36	518498230464;22	77104661423;212	901852246115;24	6732034206929;194	359409056786;59	4177643530428;86	5766947409195;0;0;159	925794431384;101	153882569244;19	302038295244;90	2415088380278;17	9550405783917;74	3526012788647;0;168	286844007683;138	404923958706;68	5763228815864;58	6441473140981;0;53	4866617637227;73	5343271609065;100	034698025692;187	314755979033;182	677761227485;52	5689193994774;75	7409878552769;82	6862835567828;71	9819183522761;0;0	767635310939181;118	548534847881;41	1895543290222;0;35
Marinobacter;0;139	058849705195;0;16	3816263678658;186	27524029506;61	0537883875694;0;23	0067230757432;0;354	452813469207;48	4629682994866;0;0;128	700128700129;0;0;0;36	0581256986262;27	4597028860148;0;85	5944534794145;1058	20105820106;0;0;0;377	358490566038;0;0;254	874474321397;81	101539126987;164	593043699453;192	124231503074;0;0;0;107	607960202086;137	235278169214;114	721746096948;25	7777634567981;70	2107270605425;0;39	4771254731087;95	8205478217022;48	3783982983791;71	7373983847384;133	404482390608;0;111	948056101969;61	5015606021003;212	322421247684;112	801886047535;191	520432836178;127	46160219234;0;79	7577648569745;56	9902628065262;147	415768915519;65	9746657283603;0;40	114996322792;141	556511775461;100	517957436444;114	63465632709;98	7076833649449;117	506996304714;74	8229152752129;96	2520019528175;53	592377167388;0;0	767635310939181;129	325674379506;137	298514430074;0;60
Psychromonas;78	5237534354142;0;0;0;0;0;0;0;0;0;55	7584689037103;28	6635614475099;0;0;404	53074433657;0;9	73605553446077;12	0193752328754;0;0;256	783360438244;0;49	4657696873763;0;0;0;0;0;9	10265979719274;9	01128212522078;22	4445059590163;83	9163310013427;0;0;0;5	41910590945758;10	0416057196986;7	4603391622435;7	51851434156611;5	6927616535575;0;13	1590418243696;6	79578353345406;11	6887405284674;15	6872561479629;66	7022411953042;0;111	948056101969;0	809231060553951;135	114268066708;22	5603772095069;95	7602164180891;169	948802923119;0;11	4231069871882;8	14146611521803;1	86602239133568;7	33051841426226;0;26	7433308818613;1	52463517239519;0	966518821504271;11	0439200659575;9	48233532325281;10	8230128175395;5	50843548038377;6	78285919801734;12	9383557622248;0;0;32	3314185948765;0;0;65	2014725501801;154	612078295556;56	8398197040919;90	65361254646;0;10	4960503362585;9	61270414980438;7	35900153067232;0;7
Rubrivivax;157	047506870828;0;0;16	3816263678658;74	510096118024;244	215153550278;0;0;0;177	226406734603;2	08442874406394;0;97	8952520802741;128	700128700129;0;125	675505843911;19	4721110689215;0;54	9194057720295;23	3568458915308;0;0;49	4657696873763;0;0;0;0;0;72	8212783775419;72	0902570017662;97	2595258224041;61	8330860009893;0;99	0197049212793;0;9	28989584478442;13	3888076262648;6	7752059738742;2	14814695473317;47	4396804463125;70	9672840820382;1	64488022804619;5	43662682676324;1	94812342141124;4	74857483397795;266	808964781217;0;15	9925794431384;13	3523124991402;77	2081531809759;45	1207544190139;65	8351487874363;42	4872007307799;0;7	34342592033525;0;6	99758396750882;7	33051841426226;0;13	3716654409307;5	51214254635184;4	83259410752135;6	10808986888152;6	39772021809828;6	1845787528797;6	88554435047972;5	97537596015813;4	53170836341884;0;0;53	8856976581276;27	4597028860148;0;35
Nitrobacter;0;0;0;0;0;0;0;0;0;0;2	60553593007992;14	3317807237549;0;0;809	061488673139;0;0;0;82	3791086580443;0;427	972267397073;0;197	863078749505;165	53550736633;0;0;0;0;59	1672886817528;108	135385502649;44	8890119180327;26	499894000424;0;0;0;164	895651244923;197	484912487406;224	799811694949;39	7407186625637;7	59034887141;0;67	440089349894;214	293707421585;113	315845678754;153	056742416611;0;0;15	9925794431384;131	09543180974;57	9061148857319;90	2415088380278;0;31	8654005480849;0;176	038238034703;0;208	528002231763;246	794119946829;0;133	716654409307;155	278228327018;180	255760210546;210	451460027827;188	732746433899;259	752307620947;212	992838574839;191	373527372632;101	011122651278;926	497838171711;1	31594624732431;21	554279063251;13	7298514430074;0;0;61	8448313182226;5	68398197040919;0;72	6216412490922;168	286673724677;124	965153947457;93	214019388516;198	134568336825;208	970934243813;0;0;0;253
Leisingera;117	785630153121;0;0;49	1448791035974;0;61	0537883875694;0;0;0;0;5	21107186015984;0;0;0;0;0;0;0;0;0;0;0;0;0;0;0;0;0;13	6539896957891;9	01128212522078;0;6	624973500106;0;0;0;152	509123451878;194	13771058084;165	19322430682;35	4444247530974;19	9246657874513;0;57	5708079816168;138	180931846899;101	302417913384;117	781615078489;0;0;0;87	3969545398267;0;56	4009430237674;47	8801082090446;10	621800182695;0;152	172103793614;179	112254534797;162	343948046205;144	166862147158;0;66	8583272046533;150	117924666603;162	85842142347;168	620299107608;163	713090580979;239	652426674088;163	875955541417;161	658144219413;93	7866600429291;617	665225447807;1	15145296640877;0;0;20	4716672125778;5	01549788847539;77	3060391477782;5	68398197040919;30	21787084882;0;142	746284573115;134	577858097261;95	6670198987401;172	705532828355;163	638615175049;0;0;0;211	368079897134;191	002096829676;0;200	700294747458;212	047465429094;196
Cronobacter;39	2618767177071;55	6235398820781;0;65	5265054714632;37	255048059012;122	107576775139;0;10	2252102558859;0;88	6132033673017;8	33771497625575;0;97	8952520802741;0;0;0;0;36	0581256986262;82	3791086580443;0;85	5944534794145;0;197	863078749505;0;0;188	679245283019;0;0;22	7566494929819;0;7	48150198633878;4	41664900007067;0;99	0197049212793;0;61	1584809781641;83	6800476641552;91	7317213316675;3	22222043209976;4	74396804463125;141	934568164076;19	7385627365543;70	4496226301404;39	6118429020285;54	2694266740337;0;0;0;41	2707840882515;0;0;59	8501352613057;63	7308010961698;0;65	2748970696467;40	7073305760901;104	030748316964;56	2006411760106;0;13	3716654409307;94	8792195744391;72	0056522020682;105	626766217426;73	6880275120249;80	399523787436;69	7735160848611;77	6798874820557;37	2388208993983;0;0	822466404577694;21	554279063251;27	4597028860148;40	9433344251556;5	01549788847539;30
Lichenihabitans;0;55	6235398820781;0;49	1448791035974;37	255048059012;183	161365162708;0;0;0;0;9	37992934828772;1031	88821211035;0;0;0;0;9	73605553446077;0;0;0;0;0;49	4657696873763;0;0;0;0;0;0;9	01128212522078;7	48150198633878;8	83329800014133;0;0;0;163	347335270793;177	401701048009;192	217922292498;109	555494691392;0;0;80	5991311742635;147	241976558171;115	263969100165;139	743773685637;0;0;31	9851588862768;113	292348477553;19	302038295244;56	4009430237674;5	98501352613057;0;0;155	639832700439;146	546390073924;188	468261524904;232	133083118305;0;66	8583272046533;145	074900634835;175	906425513777;179	725917051029;151	146140152572;216	460256350789;180	401261982569;180	391755337747;114	015155346306;308	832612723904;1	20628406004729;21	554279063251;0;61	4150016377334;5	01549788847539;15	4612078295556;0;15	10893542441;0;144	145757951283;117	755625835104;117	744024490757;157	871928781748;135	996957206291;0;0;0;209
Methylocella;215	940321947389;27	811769941039;0;0;37	255048059012;244	215153550278;0;2	55630256397147;0;0;13	0276796503996;1318	52382658545;0;0;0;0;0;0;54	9194057720295;0;171	188906958829;0;148	397309062129;165	53550736633;0;0;0;0;0;0;7	48150198633878;6	624973500106;0;99	0197049212793;0;121	542803969263;164	012893421744;175	013466673447;78	4073638477608;0;0;82	2440114023097;170	800692807479;103	899915808599;116	34008343246;0;0;15	9925794431384;84	9692613581649;0;315	845280933097;0;0;0;161	14740214069;65	1317289217442;149	748296904689;129	505825318633;0;120	344988968376;124	081847107239;165	27471847723;170	471235431512;147	033320012366;191	721941339271;146	891612810234;152	61433195539;95	8226449598274;308	832612723904;0	712804217300669;10	7771395316255;0;0;0;15	4612078295556;11	3679639408184;30	21787084882;0;137	848127749528;129	771506022359;85	8550178578437;146	216954173699;149	264953031295;0;0;4
Leuconostoc;451	511582253632;250	305929469351;0;163	816263678658;298	040384472096;244	215153550278;256	410256410256;40	9008410235435;76	6166104811523;177	226406734603;3	12664311609591;0;0;2702	7027027027;0;0;1489	6164967725;5420	7382300268;494	274651948266;70	0705376745924;0;0;98	9315393747527;0;0;566	037735849057;0;281	214848143982;59	1672886817528;27	0338463756623;14	9630039726776;52	999788000848;34	5359519259549;264	052546456745;138	908181691902;2	3224739611961;6	69440381313241;3	04503639275245;8	59258781893269;57	8764101445013;0;4	93464068413858;3	39789176672703;4	22093407972435;7	20765823014511;66	7022411953042;0;63	9703177725535;4	45077083304673;96	5101914762199;22	5603772095069;125	685284048742;63	7308010961698;0;4	48764917353821;0;11	662639945848;12	2175306904371;0;0;5	98126106093498;2	89955646451281;4	31885142244148;19	9928756815571;1	54614468821992;4
Pseudooceanicola;58	8928150765607;27	811769941039;0;0;260	785336413084;0;0;10	2252102558859;0;0;13	5487868364156;0;0;0;0;125	675505843911;9	73605553446077;0;0;0;171	188906958829;0;0;0;1105	37951363301;0;0;0;0;135	169231878312;0;0;0;0;0;118	446172021001;120	499268636383;118	223537948614;127	814743806624;18	975872178525;70	9672840820382;110	206975279095;113	489585008683;80	8471219885665;95	904252450519;0;0;47	9777383294152;95	8938806756432;0;0;0;0;0;105	867723684833;97	6975933826163;134	353612176169;119	731800766284;0;53	4866617637227;151	290720953061;124	197668563299;136	29061131676;128	411384377544;136	060732563353;110	168709607675;126	613371696324;93	7866600429291;0;1	2611151536858;0;0;0;5	01549788847539;92	7672469773339;5	68398197040919;0;0;107	409581774378;81	7079852733372;132	462027552102;139	859695296582;119	411962425036;0;0;16	0710339701481;131	371132991622;132	294653469847;0;142	646490481664;182	617390156017;130
Oricola;0;0;0;0;0;0;0;0;0;0;5	73217904617583;0;0;128	700128700129;0;0;0;0;0;0;0;0;0;0;0;0;0;0;0;9	01128212522078;7	48150198633878;0;0;0;0;202	829392611127;214	220922020237;243	526785510377;39	7407186625637;0;0;65	7952091218478;208	177502241476;123	705837259614;144	407552540437;0;0;0;130	690816279463;0;0;0;0;0;184	401584221752;203	536652880451;306	494177776886;259	011650637266;0;227	318312495821;218	491948167095;248	395337126598;241	115305127161;197	186876722101;248	929294803408;219	419346635287;204	777749121095;116	051140263204;0;1	53527062187836;0;0;0;0;0;0;0;0;175	9837773046;206	673139220794;166	804034695239;217	206344968177;199	01993737506;0;0;36	1598264328331;268	613601535941;244	70452773717;0;311	278969539445;319	957741430377;265	746498448414;21	5046826446459;5	29043527777671;46	488840890154;28	0642671718235;0;0;0;0;0;0;0;0;0;0;0;0;0;0;0;0;46	1237592708756;0;0;0;0;0;183	107018587723;31	2881324113764;0;0;121	601911421693;0;0;0;0;0;0;0;0;0;0;0	0319463842555184;0;0;0;0	0145758040195695;0;0;0;0;0;0;0;0;0;37	2779631320945;0;0;0
Anoxybacillus;39	2618767177071;472	800088997664;0;98	2897582071948;0;0;256	410256410256;10	2252102558859;0;443	066016836509;7	81660779023977;0;0;128	700128700129;0;0;19	4721110689215;12	0193752328754;0;0;684	755627835316;0;98	9315393747527;0;0;0;554	323725055432;0;9	10265979719274;45	0564106261039;22	4445059590163;0;21	5849699537218;165	032841535466;0;0;0;1	3702663767386;0;125	240756378265;0;1	64488022804619;1	13263058890901;1	94812342141124;0	593571854247244;0;0;127	940635545107;2	42769318166185;38	604076590488;101	521697442781;35	9100811567834;0;0;1	63187242674117;8	14146611521803;0	933011195667842;0;0;254	061643377683;3	51838885937352;0	966518821504271;0	555280897171047;1	48518505062996;0;0	459036290031981;1	45346982814657;0	853800126441231;0;0;0;0;81	8866688503112;5	01549788847539;0;34	1038918224551;0;0;2	79894675633559;4	80635207490219;7	35900153067232;5	29771573093114;1	10566631875033;0;0;36	1598264328331;1
Sporisorium;2473	49823321555;639	670708643898;0;114	671384575061;633	335817003204;183	161365162708;128	205128205128;10	2252102558859;76	6166104811523;354	452813469207;17	7176443245435;71	6589036187746;97	8952520802741;257	400257400257;0;0;29	2081666033823;0;302	056731746162;0;85	5944534794145;0;7568	26276216858;993	21304419798;0;943	396226415094;2771	61862527716;0;31	8593092901746;9	01128212522078;22	4445059590163;13	249947000212;7	19498998457394;825	164207677328;277	816363383803;8	51573785771905;40	1664228787945;3	95854731057818;1	07407347736659;411	776426273993;0;0;1	13263058890901;2	92218513211686;1	5263276252072;0;0;63	9703177725535;4	85538636332371;77	2081531809759;0;17	9550405783917;21	2436003653899;0;2	6517926934544;0;0;0;0;40	114996322792;1	40735554374941;2	89955646451281;3	33168538302628;4	6840451596791;7	73072344109962;2	29518145015991;2	7454430087213;6
Rickettsia;39	2618767177071;27	811769941039;43478	2608695652;360	395780093048;298	040384472096;122	107576775139;128	205128205128;10	2252102558859;0;0;21	3653946266554;57	3271228950197;97	8952520802741;257	400257400257;0;52406	6859369109;97	3605553446077;60	096876164377;604	113463492325;280	28215069837;1112	72789523239;1058	20105820106;49	4657696873763;5959	27826518788;2394	98894620486;18490	5660377359;0;10123	7345331834;45	5132989859637;27	0338463756623;14	9630039726776;61	8330860009893;0;165	032841535466;0;39	4820573403338;30	1248171590959;29	7652307391552;81	6295842798606;14	2319041338938;70	9672840820382;57	5708079816168;36	0176527273065;56	1708919840241;52	5735070904702;0;0;79	9628972156919;85	7784924187188;154	416306361952;90	2415088380278;125	685284048742;10	621800182695;0;31	4135442147675;113	980525613052;80	2389628274344;36	6525920713113;0;53
Phocaeicola;176	678445229682;194	682389587273;0;114	671384575061;74	510096118024;0;256	410256410256;23	0067230757432;0;1063	35844040762;1	04221437203197;14	3317807237549;0;643	500643500643;202	265372168285;879	728540907377;574	427276533185;48	0775009315016;1400	44484718675;23	3568458915308;171	188906958829;0;49	4657696873763;0;1105	37951363301;566	037735849057;1108	64745011086;0;18	2053195943855;45	0564106261039;89	7780238360653;88	3329800014133;109	363847765524;33	0065683070931;0;0;3	34720190656621;0;1	07407347736659;196	400277047734;0;0;0;0;0;0;0;47	9777383294152;0;77	2081531809759;33	8405658142604;83	790189365828;10	621800182695;0;0;0;6	5310783696749;2	44350613808742;0;13	3716654409307;0	117279628645784;2	89955646451281;1	29565542673244;3	31310511294375;0;0;2	7454430087213;0	0656769328031716;0;31	3085544675909;21	554279063251;82	3791086580443;429	905011464134;5	01549788847539;46
Erythrobacter;19	6309383588536;0;0;49	1448791035974;0;0;0;0;0;177	226406734603;1553	94162869967;14	3317807237549;97	8952520802741;0;0;754	053035063466;19	4721110689215;0;82	3791086580443;70	0705376745924;0;0;49	4657696873763;0;0;566	037735849057;0;0;13	6539896957891;0;37	4075099316939;33	12486750053;0;132	026273228372;0;140	896753645897;137	235278169214;156	286492858019;94	5184660082596;5	6927616535575;141	934568164076;62	5054486657554;127	307678193373;111	367722257343;122	36059795411;0;0;0;90	2292632517655;19	302038295244;22	5603772095069;0;0;0;150	540231366873;113	980525613052;137	152645763173;97	7402455234968;0;53	4866617637227;167	709868963471;130	480040903077;150	851310398135;146	690585000682;180	898928521731;151	022939420522;153	906305135965;93	5896292445196;0;1	75459499643241;10	7771395316255;0;20	4716672125778;10	0309957769508;30	9224156591113;11	3679639408184;15	10893542441;0;117
Candidatus Kinetoplastibacterium;78	5237534354142;166	870619646234;0;98	2897582071948;74	510096118024;122	107576775139;0;2	55630256397147;0;177	226406734603;83	8982569485735;28	6635614475099;97	8952520802741;128	700128700129;202	265372168285;251	351011687822;0;0;54	9194057720295;23	3568458915308;427	972267397073;0;247	328848436882;165	53550736633;184	229918938836;0;0;281	214848143982;350	45240219192;765	958980643766;284	297075480874;320	207052505123;0;33	0065683070931;0;4	64494792239221;6	69440381313241;2	58828093383958;9	66666129629928;153	704564646053;354	836420410191;14	8039220524158;1	58568282447261;0	649374473803747;0	7631638126036;200	106723585912;0;447	792224407875;0	809231060553951;463	248919085855;541	449053028167;400	995906250748;382	384806577019;0;2	2438245867691;0;1	39951679350176;2	44350613808742;0;0;0	234559257291568;1	44977823225641;1	72754056897659;1	14245003894612;0;5
Mycoplasma;19	6309383588536;222	494159528312;0;98	2897582071948;111	765144177036;122	107576775139;256	410256410256;10	2252102558859;76	6166104811523;0;29	1820024168951;114	654245790039;0;2187	90218790219;0;0;38	9442221378431;12	0193752328754;192	217920202103;0;85	5944534794145;0;49	4657696873763;0;0;0;0;0;172	950536146662;54	0676927513247;97	2595258224041;99	37460250159;112	241843759353;0;138	908181691902;2	3224739611961;10	0416057196986;2	81665866329601;1	07407347736659;35	1053635302713;0;3	28976045609239;4	98357459119964;4	8703085535281;7	37725018850146;133	404482390608;0;207	903532760799;5	66461742387766;96	5101914762199;67	6811316285208;137	655311101003;169	948802923119;0;4	69163322688085;8	14146611521803;4	66505597833921;14	6610368285245;0;40	114996322792;6	21582031822654;4	83259410752135;5	05922595200288;3	19886010904914;3	09228937643985;5	50843548038377;4
Terrihabitans;0;166	870619646234;0;0;0;122	107576775139;0;0;0;0;0;272	303833751344;0;0;0;0;0;0;27	4597028860148;0;85	5944534794145;0;0;0;0;0;0;0;13	6539896957891;18	0225642504416;7	48150198633878;0;0;297	059114763838;0;107	607960202086;100	416057196986;103	531237353583;69	8147760288281;0;0;41	1220057011549;86	7595031104301;90	9124263325245;98	0241519299734;0;0;0;163	060058701621;0;33	8405658142604;23	9400541045223;0;0;94	444616697645;170	970788419579;119	891938643318;127	062319180546;0;187	203316173029;135	45797108588;153	193233208427;114	511260572163;99	0504183766288;115	960851616494;110	627745897707;110	786700234283;90	0430748731483;0;1	20628406004729;21	554279063251;0;0;0;0;0;0;0;106	359976740752;182	641378846283;110	385022960085;166	348273951238;148	159286712544;0;0;0;133	572883823883;110	651356378665;0;124	953902514946;124	889165581904;126	523130009705;16	1285119834844;14	1078274074046;67	945228993302;70	1606679295587;45
Candidatus Kuenenia;0;0;0;0;0;0;0;0;0;0;16	1543227664955;0;0;0;0;0;0;0;0;0;0;0;0;0;0;0;184	774575018477;0;0;9	01128212522078;0;8	83329800014133;0;0;0;7	74157987065368;20	0832114393972;12	8652787593791;184	740638107053;0;0;200	675387821636;17	4425110691987;1	94812342141124;3	22224720877075;0;0;15	9925794431384;21	8492386349567;0;11	2801886047535;0;0;0;14	8908358940131;24	4243983456541;2	33252798916961;34	2090859332239;0;133	716654409307;26	7397553312387;7	24889116128203;11	4141073307382;12	3384604206181;1	54614468821992;8	26265322057566;8	23632902616391;5	45118542266324;0;0	328986561831078;0;0;0;0;30	9224156591113;0;60	43574169764;0;12	5952604035102;24	031760374511;7	35900153067232;41	3221827012629;16	584994781255;0;0;0;15	7792142978763;11	3627309728703;0;7	74050723543914;7	54617314694286;9	82471274696572;204	294485124136;34	6283036363566;241	980376941058;126	289202273206;0;0;0;0;0;0;0;0;0;0;0;0;0;7	9090146949493;0;0;0;26	9578110257447;53	132139631263;144	696860078136;42
Halopseudomonas;78	5237534354142;27	811769941039;0;32	7632527357316;74	510096118024;0;128	205128205128;2	55630256397147;0;0;21	3653946266554;128	986026513794;0;0;0;0;0;0;27	4597028860148;0;0;0;0;331	07101473266;0;0;0;0;0;72	0902570017662;97	2595258224041;17	6665960002827;0;66	0131366141862;0;82	8349046159944;120	499268636383;126	292884389408;19	3333225925986;1	8975872178525;0;23	0283231926467;117	793581246537;56	495579220926;66	6496396340477;0;0;0;76	4723352223484;38	604076590488;22	5603772095069;11	9700270522611;0;0;100	564138297924;65	1317289217442;74	1743900555935;95	2967393854093;0;26	7433308818613;85	3795696541306;111	632923883743;127	467814839487;139	264659747532;125	237719745814;100	069911226972;119	346022555591;51	293684519277;0;1	15145296640877;53	8856976581276;27	4597028860148;81	8866688503112;0;15	4612078295556;5	68398197040919;0;0;121	404315556056;100	933393572946;51	5130107147062;59
Winogradskyella;78	5237534354142;27	811769941039;0;0;37	255048059012;0;0;0;0;354	452813469207;25	0131449287673;28	6635614475099;97	8952520802741;0;0;0;0;0;0;46	7136917830616;85	5944534794145;0;0;0;0;0;0;281	214848143982;0;45	0564106261039;7	48150198633878;52	999788000848;47	486933898188;0;0;9	28989584478442;6	69440381313241;8	75447962916329;28	9999838888978;36	0541571391975;212	901852246115;31	2527243328777;11	0997797713083;8	11718092254683;13	9065405852211;133	404482390608;0;95	9554766588303;11	7338503780323;38	604076590488;78	9613202332743;41	895094682914;148	705202557729;0;13	8709156272999;40	7073305760901;11	662639945848;9	77402455234968;0;0;7	9750147479133;10	1484476257948;11	4141073307382;13	3666654556696;3	09228937643985;9	6397620906716;11	6277586251726;14	7116329479104;0;0	164493280915539;32	3314185948765;41	1895543290222;0;5	01549788847539;15	4612078295556;22	7359278816368;0;0;14
Sphaerochaeta;19	6309383588536;55	6235398820781;0;147	434637310792;37	255048059012;366	322730325417;256	410256410256;5	11260512794294;153	233220962305;0;0	521107186015984;14	3317807237549;0;0;0;0;29	2081666033823;24	0387504657508;109	838811544059;23	3568458915308;0;0;49	4657696873763;165	53550736633;368	459837877671;0;0;0;4	55132989859637;36	0451285008831;29	9260079453551;15	4582715002473;15	8289779660627;330	065683070931;0;0	774157987065368;0;0	0761259098188112;1	07407347736659;16	1294913517463;70	9672840820382;0;1	13263058890901;0;0	0847959791781777;0;0;15	9925794431384;0	404615530276975;135	114268066708;22	5603772095069;89	7752028919585;53	1090009134748;0;1	63187242674117;16	2829322304361;0	466505597833921;4	88701227617484;0;0;0	234559257291568;0	483259410752135;0	123395754926899;0	799715027262285;0;0;0;0	197030798409515;0;4	11233202288847;0;27	4597028860148;20	4716672125778;5	01549788847539;30
Jiella;0;0;0;16	3816263678658;0;0;0;0;0;0;3	12664311609591;444	285202436403;0;0;0;0;9	73605553446077;0;0;0;0;0;0;0;0;0;0;0;0;0;0;0;0;0;0;174	185547089708;133	888076262648;171	892304370876;74	1110699382945;0;0;85	5337718584021;149	054185500426;103	899915808599;134	232035039055;0;0;0;129	476969688632;0;0;0;0;0;143	40078949988;0;130	621567393498;146	610368285245;0;66	8583272046533;132	056861855153;159	958864958957;171	581797225854;169	42534077571;173	168205080631;174	433790212153;157	297734734974;115	525724800779;0;0	986959685493233;0;0;0;5	01549788847539;0;0;0;0;137	498259404986;108	142921685299;76	0430158169473;152	574213050817;149	264953031295;0;0;0;177	60790046912;201	147392341168;0;211	205268852696;242	98677533156;190	024322154727;37	6331946281303;10	7411867760921;75	097358361018;70	1606679295587;0;0;0;0;101	12431855999;81	6393174953057;0;0;0;81	96049504139;8	79406927967779;0;0;0;90	9724959820481;0;55	3485111250507;0;0;0;0;0;147	378819838899;0;0;0;108	907206383165;0;0;0;0;0;0
Sorangium;647	820965842167;55	6235398820781;0;147	434637310792;0;122	107576775139;0;5	11260512794294;0;0;25	0131449287673;42	9953421712648;0;0;0;0;68	1523887412254;12	0193752328754;27	4597028860148;0;0;0;0;331	07101473266;184	229918938836;0;0;0;0;45	0564106261039;7	48150198633878;35	3331920005653;51	8039278889324;165	032841535466;0;41	8045313015299;40	1664228787945;42	9350131378095;6	44444086419952;1	8975872178525;0;6	57952091218478;30	5810259005433;27	9231023735611;29	4242047748277;200	106723585912;0;31	9851588862768;27	1092405285574;57	9061148857319;78	9613202332743;0;53	1090009134748;0;39	5729063484733;16	2829322304361;30	3228638592049;46	426616623661;0;66	8583272046533;38	7022774531087;40	1105310924272;37	450611620314;36	1014212306974;49	4766300230376;34	4277217523986;38	5976987696701;24	2347882043703;0;1	64493280915539;0;0;61	4150016377334;25	0774894423769;30	9224156591113;0;15
Blastochloris;19	6309383588536;55	6235398820781;0;16	3816263678658;0;0;0;0;0;88	6132033673017;408	026926650516;71	6589036187746;0;0;202	265372168285;0;9	73605553446077;0;54	9194057720295;513	850609613678;0;0;0;331	07101473266;184	229918938836;754	716981132075;0;0;9	10265979719274;9	01128212522078;22	4445059590163;26	499894000424;0;132	026273228372;0;65	8034289005563;70	2912400378903;77	1155466464557;198	703593312819;3	795174435705;0;70	7298498059864;78	3780367525034;54	2227685626128;58	3396336745863;66	7022411953042;0;0;58	2646363598845;0;67	6811316285208;0;0;0;81	3896372837157;32	5658644608721;22	3922686960282;119	731800766284;0;40	114996322792;65	5593124129932;64	273501630034;77	3074404617025;79	4002777067555;60	299642840577;87	2168951060764;88	5001628693691;64	2320402815018;0;0	54831093638513;32	3314185948765;27	4597028860148;0;0;0;5	68398197040919;0;0;81	5193242782741;62	4825769737285;68
Francisella;19	6309383588536;0;0;0;37	255048059012;122	107576775139;0;0;0;0;24	4920377427513;0;0;0;202	265372168285;125	675505843911;0;24	0387504657508;0;0;0;529	100529100529;0;0;0;188	679245283019;0;1687	28908886389;141	091226856487;225	282053130519;179	556047672131;134	707794502155;0;0;0;6	19326389652295;13	3888076262648;8	29772417025042;28	9999838888978;102	469709764035;141	934568164076;9	86928136827717;16	3098804802897;19	4812342141124;16	5352159397447;266	808964781217;0;223	896112203937;12	1384659083093;308	832612723904;78	9613202332743;119	700270522611;233	679604019289;0;14	0748996806426;16	2829322304361;22	8587742938621;12	2175306904371;0;0;21	8140109281158;14	4977823225641;13	5118351644955;14	0521354790373;4	63843406465977;14	2301249909914;13	0812284533192;18	3238642520849;308	832612723904;0	328986561831078;269	428488290638;315	78658318917;0;65	2014725501801;170	073286125112;130
Aquisphaera;255	202198665096;0;0;0;37	255048059012;0;0;2	55630256397147;0;0;25	0131449287673;28	6635614475099;0;1158	30115830116;0;0;9	73605553446077;0;27	4597028860148;0;0;0;989	315393747527;0;184	229918938836;0;1108	64745011086;0;0;0;7	48150198633878;26	499894000424;0;66	0131366141862;0;7	74157987065368;13	3888076262648;7	07970961314944;2	14814695473317;15	18069774282;0;3	28976045609239;5	21010070898144;5	84437026423372;5	85092256329426;0;0;15	9925794431384;4	04615530276975;0;0;11	9700270522611;0;0;9	17928240041907;0;17	2607071198551;4	88701227617484;0;0;9	03053140572536;4	34933469676922;7	71223468293121;9	13960031156897;12	3691575057594;3	67229032025585;10	3357854445978;2	62707731212686;0;2	41256812009457;0;0;0;0;0;11	3679639408184;0;0;13	2949970925941;2	4031760374511;7	35900153067232;6	35725887711736;5	52833159375166;53	6883925695265;0;128	568271761184;5	1374186086109;7	71042458873339;0;12	1636542271186;16
Vitreoscilla;19	6309383588536;1140	2825675826;0;131	053010942926;447	060576708144;61	0537883875694;512	820512820513;5	11260512794294;0;0;88	0671144367014;100	322465066284;293	685756240822;128	700128700129;404	53074433657;879	728540907377;0;24	0387504657508;961	089601010517;0;0;0;98	9315393747527;496	60652209899;0;188	679245283019;0;0;391	414371279288;333	417438633169;381	556601303278;337	873648505406;0;132	026273228372;0;5	41910590945758;3	34720190656621;10	0486200960831;1	07407347736659;155	602151863905;212	901852246115;3	28976045609239;2	94483953116342;4	54562131662623;3	98541102137435;133	404482390608;0;351	836747749044;4	45077083304673;289	53057442866;428	647166980632;406	980919776879;456	737407855883;0;7	5474099736779;8	14146611521803;6	5310783696749;7	33051841426226;0;13	3716654409307;2	58015183020725;16	4308199655726;6	91016227590637;6	85470023367673;9
Actinomadura;58	8928150765607;55	6235398820781;0;32	7632527357316;0;0;0;5	11260512794294;0;88	6132033673017;36	9986102071349;0;97	8952520802741;0;0;0;38	9442221378431;0;0;0;0;0;0;0;0;0;0;0;18	2053195943855;27	0338463756623;14	9630039726776;17	6665960002827;92	0958718025465;495	098524606397;4722	87817752466;60	3843229910987;76	9856438510227;76	3542875482676;16	1111021604988;6	64155526248375;70	9672840820382;18	0936825085081;60	9355256833047;39	6118429020285;44	2635011310088;0;0;0;53	0046344662838;0;0;17	9550405783917;21	2436003653899;0;60	3792797894232;24	4243983456541;103	097737121297;63	5311595902729;0;26	7433308818613;82	3302993093403;55	0915728257434;73	667265691359;61	8065471069852;89	6763919167556;79	8723144655647;64	7601556763084;34	6117435872714;0;3	50918999286483;10	7771395316255;0;225	188339338356;15	0464936654262;0;22	7359278816368;0;72	6216412490922;53	8797250594601;45	6603447115708;58
Brevefilum;255	202198665096;250	305929469351;0;114	671384575061;149	020192236048;427	376518712986;128	205128205128;7	66890769191441;153	233220962305;88	6132033673017;32	308645532991;114	654245790039;97	8952520802741;0;202	265372168285;502	702023375644;48	6802776723038;72	1162513972524;82	3791086580443;0;0;0;49	4657696873763;331	07101473266;0;188	679245283019;0;843	644544431946;50	0646288845601;9	01128212522078;29	9260079453551;44	1664900007067;80	5838878272281;363	072251378024;138	908181691902;3	87078993532684;0;1	90314774547028;7	51851434156611;23	7198402231563;0;3	28976045609239;3	85094400229063;2	92218513211686;1	35673566685084;66	7022411953042;0;15	9925794431384;5	66461742387766;19	302038295244;33	8405658142604;41	895094682914;42	4872007307799;0;3	46772890682498;0;6	5310783696749;0;0;0;0;2	41629705376068;0	802072407024846;1	37094004673535;1	54614468821992;1
Komagataeibacter;0;27	811769941039;0;16	3816263678658;0;0;0;5	11260512794294;0;0;15	6332155804795;42	9953421712648;0;0;0;0;0;0;164	758217316089;0;85	5944534794145;0;0;0;0;0;0;0;9	10265979719274;9	01128212522078;14	9630039726776;28	7082185004593;0;0;0;113	801224098609;110	457662916685;161	843684274793;46	1851595267632;0	94879360892625;0;34	5424847889701;161	060069742861;99	0296072550714;106	927729743682;0;0;0;120	575428022539;19	302038295244;0;0;0;0;124	838240645699;97	6975933826163;128	289039404328;178	375948080382;0;106	973323527445;112	588443499953;155	126270851435;149	617352848866;131	610244486593;151	522179445553;144	137395070042;140	825076682646;88	7295362170849;0;1	6997639027939;0;0;0;0;15	4612078295556;0;0;0;137	848127749528;161	012794509223;112	838023470309;143	038324735141;153	687618306296;53	6883925695265;0;24	1065509552221;146	049471873367;162	86581061114;0;200	147401373498;202	237440338069;174	927812324024;21
Actinoplanes;117	785630153121;0;0;98	2897582071948;335	295432531108;61	0537883875694;0;5	11260512794294;229	849831443457;0;473	68643208853;200	644930132569;0;2187	90218790219;202	265372168285;251	351011687822;77	8884442756862;12	0193752328754;0;0;171	188906958829;0;197	863078749505;0;0;0;923	872875092387;0;77	3726082761383;9	01128212522078;14	9630039726776;46	374814500742;61	8769138673359;0;6111	95999444367;89	8023264995827;93	7216533838538;92	2646027003992;15	0370286831322;50	2860612730913;0;26	3180836487391;97	4062306461748;50	6512089566922;60	4595331540407;0;0;31	9851588862768;76	8769507526253;38	604076590488;146	642451861795;0;84	9744014615597;0;84	8573661905407;56	9902628065262;547	21106625919;80	6357025568848;0;66	8583272046533;113	526680529119;99	5514386149399;98	6549060640561;84	6555478859076;125	237719745814;75	7409878552769;87	8541762790817;52	5415462425373;0;14
Candidatus Comchoanobacter;0;0;0;16	3816263678658;74	510096118024;0;128	205128205128;2	55630256397147;0;0;12	5065724643836;0;0;0;0;0;0;12	0193752328754;0;0;0;0;0;0;0;0;0;0;4	55132989859637;0;0;2	20832450003533;0;0;0;2	3224739611961;6	69440381313241;3	57791776148413;2	14814695473317;10	4367296981888;0;4	93464068413858;4	30399623785424;4	8703085535281;6	27490245918515;0;0;0;3	64153977249278;0;0;0;10	621800182695;0;4	8956172802235;0;1	39951679350176;0;0;0;2	58015183020725;2	41629705376068;3	57847689288008;6	62621022588751;3	09228937643985;2	75421774019189;5	00639607472708;7	68420113797108;0;0;0;0;0;5	01549788847539;0;0;0;0;6	29763020175508;12	0158801872555;4	90600102044821;0;1	10566631875033;0;0;0;3	66958472043636;4	05811820459652;0;1	65868012187982;1	50923462938857;5	2717970837377;5	37617066116147;0	320632441077376;2	384043122572;0;0;0;0;0;0;0;0;0;0;0;0;0;0;0;0;0;0;0;0;0;0;0;2	93481632579626;0;0;0;3	00664066701989;16	8764977891788;0;0;0	27099453367893;0	833039078445156;0	108100608680553;0;0	171940844612115;0;0
Saccharopolyspora;98	1546917942678;83	4353098231171;43478	2608695652;114	671384575061;149	020192236048;61	0537883875694;0;35	7882358956006;76	6166104811523;88	6132033673017;42	7307892533107;71	6589036187746;0;0;0;0;68	1523887412254;12	0193752328754;109	838811544059;23	3568458915308;85	5944534794145;0;0;165	53550736633;0;0;1108	64745011086;0;9	10265979719274;18	0225642504416;14	9630039726776;17	6665960002827;162	606773651371;363	072251378024;4445	06181414085;64	2551129264256;87	0272495707214;63	1845051496133;6	44444086419952;146	114215774643;0;11	5141615963234;52	554059325378;34	7415343485005;39	7693142345653;0;0;0;53	4092499965608;38	604076590488;56	4009430237674;0;0;0;62	6231043761923;48	8487966913082;41	0524926093851;68	4181718664477;0;40	114996322792;82	447578937986;86	9866939353844;70	520673940723;72	2028424613949;52	5689193994774;64	7241168945093;62	0147126675871;26
Aquihabitans;490	773458971339;55	6235398820781;0;475	067164668108;74	510096118024;0;0;0;0;0;45	3363251833906;0;0;0;0;0;0;12	0193752328754;82	3791086580443;0;1283	91680219122;0;0;0;0;0;2217	29490022173;0;81	9239381747347;54	0676927513247;97	2595258224041;260	582291004169;361	188497225612;297	059114763838;0;0;0;0	304503639275245;0;50	2860612730913;0;0;0;2	92218513211686;0	0847959791781777;0;0;0;0;19	302038295244;248	164149304576;0;212	436003653899;0;0;0;0;0;0;0;0;0;0	123395754926899;1	25669504284073;0;0;0	161496647571841;0	131353865606343;0;0	274155468192565;53	8856976581276;0;0;25	0774894423769;185	534493954668;11	3679639408184;0;0;0;0;2	45300051022411;0;0;0;0;32	1420679402961;0	366958472043636;0	135270606819884;0;0;0;0;5	37617066116147;1	44284598484819;0;0;45	1834447858305;0;0;38	4231153461923;27	5793596072699;81	6393174953057;295	290122545401;0;0;0;0;0;0;23	7270440848479;0;0;46	1237592708756;0;345	358907603209;0;80	2205643305594;153	627530053386;0;125	152529645505;116	672500291681;0;0;33
Agrococcus;235	571260306243;278	11769941039;0;131	053010942926;186	27524029506;61	0537883875694;0;15	3378153838288;0;797	518830305716;5418	47252019421;85	9906843425296;195	790504160548;1287	00128700129;0;125	675505843911;116	832666413529;0;82	3791086580443;0;85	5944534794145;0;49	4657696873763;165	53550736633;0;566	037735849057;1108	64745011086;0;36	410639188771;9	01128212522078;67	333517877049;30	9165430004947;28	7799599382958;2112	42037165396;0;0	774157987065368;0;2	58828093383958;0;25	6174274410088;70	9672840820382;1	64488022804619;2	03873506003622;3	57155960592061;1	69591958356355;0;0;15	9925794431384;5	66461742387766;96	5101914762199;33	8405658142604;11	9700270522611;74	3526012788647;0;0	611952160027938;16	2829322304361;0;4	88701227617484;0;0;0	117279628645784;2	41629705376068;1	04886391687865;1	48518505062996;0;0	918072580063962;9	04381226402312;2	88978504333955;0;1
Gephyromycinifex;78	5237534354142;0;0;65	5265054714632;149	020192236048;61	0537883875694;0;10	2252102558859;153	233220962305;0;101	615901273117;0;0;0;0;0;9	73605553446077;0;0;0;342	377813917658;0;0;0;0;0;1293	42202512934;0;4	55132989859637;18	0225642504416;22	4445059590163;267	207264504275;0;0;0;0;0;0	456755458912867;0;5	6927616535575;0;0;0;0;0;0;0;0;0;0;0;0;0;0;0;0;0;0;0;0;0;0	483259410752135;0	123395754926899;0	228490007789224;0;0;1	61496647571841;0	459738529622201;0;0;10	7771395316255;0;40	9433344251556;25	0774894423769;15	4612078295556;5	68398197040919;0;0;0;0;2	45300051022411;0;0;0;0;20	0887924626851;0;0;0;0;1	88654328673571;0;0;0	320632441077376;0;0;0;0;0;38	4231153461923;110	31743842908;0;0;0;0;163	92099008278;0;0;0;7	9090146949493;0;0;0;80	8734330772341;106	264279262526;144	696860078136;122	441913978222;0;0;0;0;0;0;50	6294933675364;0;94	846664558963;0	18066302245262;0	0456459769011044;1	17366375138886;1	55583059183018;0	687763378448462;0;0	0309562019427215;0	447249379577258;0	0194383083104638;0;2	47059204872561;0
Thauera;58	8928150765607;222	494159528312;0;114	671384575061;819	611057298264;183	161365162708;0;2	55630256397147;0;177	226406734603;15	6332155804795;85	9906843425296;195	790504160548;0;404	53074433657;125	675505843911;0;0;27	4597028860148;23	3568458915308;85	5944534794145;529	100529100529;49	4657696873763;331	07101473266;0;0;0;0;81	9239381747347;45	0564106261039;44	8890119180327;57	4164370009187;0;231	045978149652;0;37	1595833791377;70	2912400378903;44	3052795145481;13	9629552057656;59	7739973623538;212	901852246115;8	22440114023097;44	3991190852332;26	2996661890517;27	4738972537296;200	106723585912;0;111	948056101969;28	7277026496653;57	9061148857319;90	2415088380278;47	8801082090446;84	9744014615597;0;41	0007947218718;40	7073305760901;49	4495933703956;46	426616623661;0;26	7433308818613;68	8431420150751;63	7902422192819;39	918526718852;41	8136714254281;66
Labilithrix;392	618767177071;83	4353098231171;0;32	7632527357316;409	805528649132;122	107576775139;256	410256410256;2	55630256397147;0;88	6132033673017;0	521107186015984;42	9953421712648;97	8952520802741;0;0;0;38	9442221378431;12	0193752328754;54	9194057720295;0;171	188906958829;0;98	9315393747527;0;368	459837877671;0;184	774575018477;281	214848143982;113	783247464909;63	0789748765454;112	222529795082;0;66	1939078580803;99	0197049212793;0;6	19326389652295;0;4	94818413822273;2	14814695473317;66	4155526248375;0;0;0	453052235563604;3	89624684282248;4	23979895890889;66	7022411953042;0;31	9851588862768;2	02307765138488;19	302038295244;191	763206280809;83	790189365828;21	2436003653899;0;3	05976080013969;0;5	59806717400705;2	44350613808742;0;0;5	27758328906027;4	83259410752135;4	01036203512423;6	39772021809828;6	1845787528797;3	21325403022387;7	59034243587655;2	10166184970149;0;0
Chenggangzhangella;58	8928150765607;111	247079764156;0;131	053010942926;0;122	107576775139;128	205128205128;2	55630256397147;0;88	6132033673017;8	33771497625575;186	313149408814;97	8952520802741;0;0;0;58	4163332067646;24	0387504657508;0;0;0;0;49	4657696873763;1158	74855156431;0;0;0;0;4	55132989859637;9	01128212522078;14	9630039726776;11	0416225001767;0;165	032841535466;0;68	1259028617524;63	5968362247579;53	8210182418995;95	5925394856262;0	94879360892625;70	9672840820382;69	0849695779402;75	43319722134;79	2236858040571;71	4830104472038;0;0;15	9925794431384;220	110848470675;0;203	043394885562;0;0;0;62	8270884295349;252	385449571759;130	621567393498;136	836343732895;0;160	459985291168;165	598835647847;158	992346137453;68	6697376168195;61	9207921108798;95	8609706696353;67	9373709247332;59	1077730112939;68	3696870481017;0;0	877297498216207;0;13	7298514430074;0;0;30	9224156591113;0;0;0;50	3810416140406;148
Sulfuricurvum;98	1546917942678;83	4353098231171;0;49	1448791035974;74	510096118024;549	484095488125;256	410256410256;7	66890769191441;0;620	292423571112;1	04221437203197;157	649587961304;0;257	400257400257;202	265372168285;0;0;0;54	9194057720295;0;0;0;247	328848436882;165	53550736633;184	229918938836;377	358490566038;369	549150036955;0;68	2699484789456;90	1128212522078;119	70403178142;24	2915695003887;53	2429258858472;330	065683070931;0;1	54831597413074;10	0416057196986;2	96891048293364;5	37036738683293;26	566221049935;0;6	57952091218478;5	88967906232685;0	649374473803747;1	10234772931631;133	404482390608;0;31	9851588862768;2	83230871193883;38	604076590488;78	9613202332743;119	700270522611;0;0;6	32350565362202;8	14146611521803;0	933011195667842;9	77402455234968;0;0;2	11103331562411;1	44977823225641;2	52961297600144;2	8561250973653;0;4	59036290031981;1	9379597708621;1
Faecalibacterium;215	940321947389;0;0;262	106021885853;74	510096118024;0;0;17	8941179478003;0;88	6132033673017;188	11969415177;42	9953421712648;0;128	700128700129;202	265372168285;125	675505843911;1450	67227463465;132	213127561629;521	734354834281;163	497921240716;85	5944534794145;529	100529100529;49	4657696873763;0;0;188	679245283019;554	323725055432;0;113	783247464909;207	259488880078;127	185533767759;136	916119002191;336	72553127806;66	0131366141862;833	44909015141;23	9988975990264;36	8192209722283;40	1944803843323;7	51851434156611;101	520916155109;141	934568164076;11	5141615963234;24	4648207204346;14	9356128974862;18	5703194400209;200	106723585912;0;431	799644964736;26	7046249982804;115	812229771464;225	603772095069;251	370568097484;159	327002740424;0;23	4581661344043;16	2829322304361;27	5238302722014;43	9831104855735;0;26	7433308818613;30	1408645619665;34
Aquella;137	416568511975;389	364779174547;0;114	671384575061;186	27524029506;122	107576775139;0;5	11260512794294;0;88	6132033673017;36	4775030211189;186	313149408814;391	581008321096;257	400257400257;202	265372168285;251	351011687822;29	2081666033823;12	0193752328754;109	838811544059;46	7136917830616;342	377813917658;0;197	863078749505;0;368	459837877671;188	679245283019;0;0;318	593092901746;414	518977760156;246	88956554918;209	790827503357;0;0;0;0	774157987065368;3	34720190656621;0	152251819637622;0;174	57802404243;354	836420410191;1	64488022804619;1	13263058890901;0;0	169591958356355;333	511205976521;0;319	851588862768;0	404615530276975;347	436689314392;417	366978375878;269	325608675876;254	923204384679;0;0;8	14146611521803;0;2	44350613808742;0;0;0;0;0;1	25669504284073;0;0;0	322993295143683;0	591092395228545;0;0	328986561831078;420	308441733395;288	326880303155;61	4150016377334;110
Kaustia;0;0;0;65	5265054714632;0;0;0;0;0;0;4	68996467414386;14	3317807237549;0;0;202	265372168285;0;0;0;54	9194057720295;0;0;0;98	9315393747527;0;0;0;0;0;31	8593092901746;0;0;4	41664900007067;0;33	0065683070931;0;150	186649490681;204	179316300539;170	902667543231;53	7036738683293;0;0;50	991287069432;164	457961509588;105	198664756207;125	498049183703;0;0;15	9925794431384;94	2754185545353;19	302038295244;0;0;0;0;132	793618726062;65	1317289217442;158	145397665699;215	028540151693;0;80	229992645584;137	803563658796;161	408643191213;164	054656175313;150	11793511752;188	629651962831;155	613302320842;159	720184448551;100	420030256049;0;1	80942609007093;0;0;61	4150016377334;0;0;0;0;0;126	652340724185;165	819146584126;120	197025000981;164	229187658865;123	834627700037;0;0;0;146	049471873367;180	992071925005;0;231	109430315254;248	26909653442;185	950660771839;32	2570239669688;6	09201638047015;41	72075464501;98	2249351013822;0;0;188
Lactococcus;39	2618767177071;111	247079764156;0;65	5265054714632;223	530288354072;183	161365162708;769	230769230769;25	5630256397147;0;0;23	4498233707193;14	3317807237549;0;643	500643500643;202	265372168285;0;87	6244998101469;96	1550018630032;82	3791086580443;0;171	188906958829;529	100529100529;0;0;368	459837877671;377	358490566038;0;0;40	9619690873673;81	101539126987;67	333517877049;64	0414105010247;11	5119839753183;165	032841535466;972	357271843312;9	28989584478442;6	69440381313241;6	69908006405539;1	07407347736659;47	4396804463125;0;3	28976045609239;3	39789176672703;3	89624684282248;6	61408637589786;0;0;15	9925794431384;5	66461742387766;231	624459542928;507	608487213906;107	73024347035;116	839802009645;0;2	44780864011175;16	2829322304361;13	5286623371837;14	6610368285245;0;0;2	81471108749881;6	76563175052989;7	52714105054087;48	6683716591048;6	1845787528797;6
Microvirgula;196	309383588536;83	4353098231171;0;32	7632527357316;111	765144177036;183	161365162708;512	820512820513;7	66890769191441;0;0;6	7743934182078;71	6589036187746;97	8952520802741;128	700128700129;0;125	675505843911;87	6244998101469;12	0193752328754;137	298514430074;0;256	783360438244;0;49	4657696873763;0;368	459837877671;0;0;0;4	55132989859637;9	01128212522078;44	8890119180327;33	12486750053;0;231	045978149652;0;10	8382118189152;16	736009532831;16	4431965208632;4	29629390946635;81	5962503676575;0;3	28976045609239;11	5528320068719;9	7406171070562;7	97082204274871;66	7022411953042;0;31	9851588862768;11	7338503780323;135	114268066708;11	2801886047535;5	98501352613057;10	621800182695;0;12	647011307244;8	14146611521803;8	39710076101058;7	33051841426226;0;0;7	74045549062173;12	0814852688034;14	6223969588376;13	8236454712481;12	3691575057594;15	1481975710554;15
Paradevosia;0;27	811769941039;0;0;0;0;0;0;0;0;3	12664311609591;0;0;0;202	265372168285;0;19	4721110689215;0;0;0;0;0;0;0;0;0;0;0;13	6539896957891;18	0225642504416;0;0;0;0;0;133	929331762309;153	971287702045;168	466638429029;33	2962777983642;0;0;50	991287069432;161	286595860643;89	9383646218189;108	538853348067;0;0;15	9925794431384;81	732337115949;0;11	2801886047535;0;0;0;166	043019420914;0;128	289039404328;185	706466494644;0;133	716654409307;111	063808327557;162	375162012717;180	527989458054;168	968360760131;156	160613510212;160	203665221161;129	520311352617;72	9670723443237;0;1	2611151536858;21	554279063251;0;0;0;46	3836234886669;0;0;0;136	798522715902;100	933393572946;139	821029082774;205	551370360128;142	630955118793;0;0;0;175	406149636858;175	17543583175;0;188	536640520339;193	559341219084;171	093778081305;16	1285119834844;4	16822173400589;56	025013380442;28	0642671718235;0;0;0;0;18	3862397381799;0;0;0;0;0;0;0;0;0;0;0;0;0;0;0;12	6664048942989;0;109	353808313365;0;0;8
Candidatus Ichthyocystis;157	047506870828;55	6235398820781;0;131	053010942926;335	295432531108;244	215153550278;0;25	5630256397147;0;708	905626938414;25	5342521147832;0;0;0;0;0;126	56872194799;0;82	3791086580443;0;513	566720876487;0;98	9315393747527;3807	31666942559;368	459837877671;188	679245283019;0;0;263	977134118589;126	157949753091;202	000553631147;602	872588509646;0;33	0065683070931;0;0	774157987065368;0;0	228377729456434;2	14814695473317;95	8281545015513;141	934568164076;0;1	13263058890901;0;0	339183916712711;333	511205976521;0;367	829327192183;0;173	718344657196;56	4009430237674;293	265662780398;191	192403288509;0;0	203984053342646;16	2829322304361;0	466505597833921;0;0;0;0	820957400520487;0	966518821504271;0	185093632390349;1	02820503505151;0;0;0	161496647571841;0	197030798409515;0;0	164493280915539;183	211372037634;205	947771645111;0;200	619915539016;123	689662636445;51	1558377336827;30	21787084882;0;0;0;0;0;1
Thermotomaculum;0;55	6235398820781;0;0;0;0;0;2	55630256397147;0;0;10	4221437203197;0;0;7979	40797940798;0;0;0;0;0;0;0;0;0;0;0;0;0;0;345	901072293324;162	203078253974;299	260079453551;156	791039502509;178	435751617434;0;277	816363383803;3	09663194826147;0;1	67477001601385;33	2962777983642;99	6233289372563;70	9672840820382;27	9629638767853;7	47536188679946;3	24687236901873;1	78071556274173;533	617929562433;0;271	873850533353;3	2369242422158;482	550957381099;327	125469537851;436	905987407532;329	275805663544;0;3	05976080013969;8	14146611521803;8	8636063588445;14	6610368285245;0;0;2	58015183020725;1	93303764300854;1	60414481404969;1	94216506620841;6	1845787528797;6	42650806044773;4	03741618929603;3	28384664015858;0;0	328986561831078;463	416999859897;453	085097619244;0;195	60441765054;247	37932527289;102	311675467365;256	85190221497;0;0	699736689083898;7	20952811235329;9	81200204089642;5	29771573093114;2
Neobacillus;39	2618767177071;639	670708643898;0;16	3816263678658;0;0;0;2	55630256397147;76	6166104811523;0;4	16885748812788;100	322465066284;0;0;0;0;38	9442221378431;12	0193752328754;27	4597028860148;23	3568458915308;0;0;0;0;0;0;0;0;22	7566494929819;18	0225642504416;7	48150198633878;35	3331920005653;0;0;138	908181691902;3	09663194826147;0;0	456755458912867;0;0;0;1	64488022804619;0	226526117781802;0	649374473803747;0	169591958356355;0;0;0;0	404615530276975;0;11	2801886047535;0;0;0;0	611952160027938;24	4243983456541;7	93059516317666;0;0;26	7433308818613;0	234559257291568;2	41629705376068;0	925468161951746;0	571225019473061;0;0;0	484489942715524;0	853800126441231;0;0	328986561831078;0;0;20	4716672125778;0;15	4612078295556;56	8398197040919;0;0;1	04960503362585;2	4031760374511;9	81200204089642;83	703908548712;0;71	5845234260353;0;84	3729283432773;2	56870930430545;1	21743546137896;0;0;0	377308657347143;0;0;5	13011905723802;1	192021561286;0;0;0;0;0;1084
Chromobacterium;39	2618767177071;83	4353098231171;0;98	2897582071948;111	765144177036;0;0;2	55630256397147;0;0;20	3231802546234;0;0;128	700128700129;0;0;0;0;27	4597028860148;0;85	5944534794145;0;49	4657696873763;0;0;0;0;0;59	1672886817528;63	0789748765454;74	8150198633878;37	5415165006007;0;33	0065683070931;0;75	8674827324061;87	0272495707214;73	6137547947904;8	59258781893269;70	2107270605425;0;16	4488022804619;56	8580555632323;33	1180981639911;45	4506448395033;0;0;31	9851588862768;37	2246287854817;19	302038295244;33	8405658142604;29	9250676306528;42	4872007307799;0;48	1402365888644;65	1317289217442;81	1719740231023;80	6357025568848;0;13	3716654409307;65	09019389841;73	4554304343246;75	3948062603356;54	1521318460462;63	3919322170169;54	1662822237738;69	6050551034636;30	8681584174907;0;0	438648749108104;86	2171162530041;27	4597028860148;20	4716672125778;20	0619915539016;61	8448313182226;5
Phycisphaera;0;0;0;16	3816263678658;0;0;0;2	55630256397147;0;0;1	56332155804795;0;195	790504160548;0;0;125	675505843911;0;0;0;0;684	755627835316;0;0;0;0;0;0;0;31	8593092901746;27	0338463756623;0;13	249947000212;0;0;0;9	28989584478442;13	3888076262648;8	98285735861972;4	29629390946635;0;70	9672840820382;6	57952091218478;6	11620518010865;2	59749789521499;4	23979895890889;0;0;0;3	64153977249278;0;0;0;0;0;5	50756944025144;0;11	1961343480141;0;0;0;10	7897258354121;11	5982258580512;8	51430708995606;6	74045522978212;4	63843406465977;10	5578346707356;8	07483237859207;3	08681584174907;0;0	109662187277026;0;0;0;0;46	3836234886669;0;0;0;5	59789351267118;9	61270414980438;2	45300051022411;3	17862943855868;6	63399791250199;0;0;0;12	4765880494836;11	2274603660504;0;5	52893373959938;5	28232120286;6	94918706492697;10	7523413223229;0	801581102693441;9	536172490288;0;0;0;0;0;0;0;0;0;0;0;0;26	2577460350803;0;0;0;0;0;0;0;0;0;0;4	08322271415131;0;0;0;7	01549488971308;0;58	7095637879411;0;0;0	0342344826758283;0
Thioclava;0;27	811769941039;0;0;37	255048059012;0;0;33	2319333316291;0;265	839610101905;8	85882216227174;0;0;257	400257400257;0;502	702023375644;0;0;0;0;85	5944534794145;0;0;0;0;188	679245283019;0;0;0;153	191796128753;7	48150198633878;0;0;0;0;61	9326389652295;87	0272495707214;86	707411283626;15	0370286831322;11	385523307115;3122	56049960968;36	1873650170163;65	9191002745043;63	3140111958653;52	8278950280047;0;0;0;53	4092499965608;0;45	1207544190139;23	9400541045223;21	2436003653899;0;66	7027854430452;56	9902628065262;73	2413788599256;46	426616623661;0;53	4866617637227;58	2879754369546;77	3215057203416;81	8113855165343;65	3481422277182;85	0379578520958;72	068697535021;76	0649210063373;47	8784840135121;308	832612723904;0	54831093638513;10	7771395316255;0;0;0;92	7672469773339;11	3679639408184;0;0;81	869192622816;55	2730488613752;17	1710035715687;66	7512182097323;33	16998956251;17	8961308565088;0;108
Algoriphagus;0;139	058849705195;0;49	1448791035974;186	27524029506;183	161365162708;128	205128205128;10	2252102558859;0;0;8	33771497625575;487	280544607667;0;643	500643500643;202	265372168285;0;19	4721110689215;12	0193752328754;0;0;85	5944534794145;0;0;165	53550736633;0;0;0;0;18	2053195943855;9	01128212522078;14	9630039726776;4	41664900007067;0;0;0;0;0;0	380629549094056;0;0;0;0;0;0	324687236901873;0	254387937534533;0;0;63	9703177725535;0;19	302038295244;270	724526514083;0;10	621800182695;0;0;0;0	466505597833921;0;0;0;0	117279628645784;0	966518821504271;0	308489387317249;1	14245003894612;0;0	459036290031981;0	484489942715524;0	39406159681903;0;0	054831093638513;10	7771395316255;0;0;5	01549788847539;46	3836234886669;11	3679639408184;166	19828966851;0;0	349868344541949;0;2	45300051022411;0;0;0;0;0;0	733916944087271;0	405811820459652;0;0;0;0	479254280339791;0;10	4205543350147;0;0;0;0;0;0;18	3862397381799;0;0;0;0;0;8	79406927967779;17	5051640233869;0;0;0;0;0;0;0;0;0;0;0	382802129451686;0;0;33
Opitutus;0;0;0;32	7632527357316;74	510096118024;0;0;0;0;0;12	5065724643836;42	9953421712648;0;128	700128700129;0;0;29	2081666033823;0;109	838811544059;0;0;0;98	9315393747527;0;0;0;369	549150036955;0;109	231917566313;72	0902570017662;82	2965218497265;64	0414105010247;0;0;0;6	96742188358832;10	0416057196986;9	82024236662664;3	22222043209976;197	34907065666;70	9672840820382;3	28976045609239;7	47536188679946;2	59749789521499;2	03510350027627;133	404482390608;0;15	9925794431384;9	71077272664741;19	302038295244;473	767921399646;53	8651217351751;0;0;8	97529834707642;8	14146611521803;18	1937183155229;9	77402455234968;0;0;12	6661998937447;8	69866939353843;7	65053680546776;5	14102517525755;9	27686812931954;5	04939919035179;6	45986590287366;5	18847769145056;0;0	054831093638513;10	7771395316255;0;0;15	0464936654262;15	4612078295556;34	1038918224551;60	43574169764;72	6216412490922;4	54828847904534;4
Ectopseudomonas;235	571260306243;278	11769941039;0;311	25090098945;223	530288354072;183	161365162708;128	205128205128;48	569748715458;0;620	292423571112;10	9432509063357;229	308491580079;391	581008321096;257	400257400257;1213	59223300971;502	702023375644;350	497999240588;24	0387504657508;302	056731746162;0;85	5944534794145;0;197	863078749505;331	07101473266;0;0;0;0;27	3079793915782;0;29	9260079453551;24	2915695003887;0;264	052546456745;0;4	64494792239221;13	3888076262648;5	10043595786035;1	07407347736659;29	4126018767138;70	9672840820382;0;5	88967906232685;3	89624684282248;6	02051452165062;0;0;47	9777383294152;9	71077272664741;19	302038295244;78	9613202332743;0;10	621800182695;0;6	11952160027938;0;11	662639945848;12	2175306904371;0;13	3716654409307;8	32685363385065;17	3973387870769;7	95902619278501;18	3934456270326;6	1845787528797;3	67229032025585;10	0127921494542;5
Thermoanaerobacterium;19	6309383588536;723	106018467015;0;442	303911932377;186	27524029506;0;0;5	11260512794294;153	233220962305;0;4	68996467414386;57	3271228950197;0;0;202	265372168285;0;9	73605553446077;0;137	298514430074;0;0;0;148	397309062129;0;0;0;0;0;100	12925776912;18	0225642504416;37	4075099316939;30	9165430004947;44	6089379043584;0;0;1	54831597413074;0;0	913510917825734;1	07407347736659;57	8764101445013;70	9672840820382;4	93464068413858;0	453052235563604;0;0	423979895890889;0;0;47	9777383294152;1	21384659083093;57	9061148857319;11	2801886047535;35	9100811567834;63	7308010961698;0;0	407968106685292;8	14146611521803;2	33252798916961;2	44350613808742;0;106	973323527445;0	234559257291568;0	483259410752135;0	308489387317249;1	48518505062996;0;0;0	807483237859207;0	525415462425373;0;26	5930804146788;32	3314185948765;27	4597028860148;0;50	1549788847539;92	7672469773339;11	3679639408184;30	21787084882;0;0
Actomonas;0;0;0;0;0;0;0;0;0;0;0;0;0;0;0;0;0;0;0;0;0;0;0;0;0;0;0;0;13	6539896957891;18	0225642504416;22	4445059590163;0;0;0;0;7	74157987065368;6	69440381313241;9	74411645680783;1	07407347736659;15	18069774282;0;1	64488022804619;10	1936753001811;4	22093407972435;5	85092256329426;0;0;0;3	64153977249278;19	302038295244;0;0;0;0;4	8956172802235;8	14146611521803;13	0621567393498;7	33051841426226;0;0;2	69743145885303;8	2154099827863;6	23148562380842;7	42592525314979;4	63843406465977;6	42650806044773;6	29836925530181;4	20332369940298;0;0	109662187277026;0;0;0;0;0;0;0;0;2	79894675633559;12	0158801872555;12	2650025511205;7	41680202330359;4	42266527500133;17	8961308565088;0;0;2	20175083226181;7	98096580237316;0;9	39918735731895;9	05540777633143;7	66806848543666;0;1	28252976430951;3	576064683858;0;0;0;0;0;0;0;0;0;0;0;0;0;0;0;0;0;0;0;0;0;0;0;6	50763620067866;0;0;0;4	67699659314205;0;0;0;0;0;0	154429440972219;3	88957647957545;0	0343881689224231;0;0;0;0;0;3	38471110675408;0;0;0;0;0;0;0;0;0;0;0;0;0;0
Candidatus Profftella;0;27	811769941039;0;16	3816263678658;0;0;0;0;0;88	6132033673017;28	1397880448632;14	3317807237549;0;0;0;125	675505843911;0;0;54	9194057720295;23	3568458915308;0;0;98	9315393747527;0;0;0;0;0;323	144422800342;270	338463756623;276	815573494535;236	290721503781;0;33	0065683070931;0;3	87078993532684;0;2	7405327534772;11	8148082510325;167	936468779946;141	934568164076;4	93464068413858;4	53052235563604;3	24687236901873;1	5263276252072;400	213447171825;0;79	9628972156919;4	85538636332371;250	926497838172;146	642451861795;143	640324627134;84	9744014615597;0;5	30358538690879;8	14146611521803;0;2	44350613808742;0;0;1	17279628645784;2	89955646451281;1	78923844644004;4	22706514410065;0;6	42650806044773;3	39142959900867;4	13764676659981;0;0	603142030023643;290	982767353889;96	1089601010517;40	9433344251556;140	433940877311;386	530195738891;51	1558377336827;151	0893542441;72	6216412490922;2
Candidatus Endolissoclinum;19	6309383588536;55	6235398820781;0;32	7632527357316;37	255048059012;244	215153550278;128	205128205128;5	11260512794294;0;88	6132033673017;20	3231802546234;28	6635614475099;0;0;0;0;0;0;54	9194057720295;23	3568458915308;0;0;0;0;184	229918938836;0;0;0;268	528464017186;270	338463756623;246	88956554918;132	49947000212;0;66	0131366141862;0;20	1281076636996;13	3888076262648;9	74411645680783;34	3703512757308;63	5691717980588;70	9672840820382;37	8322452450625;17	2159849514169;28	8971640842667;16	9591958356355;66	7022411953042;0;255	881271090214;38	0338598460357;270	228536133416;270	724526514083;233	415527519092;138	083402375035;0;13	4629475206146;113	980525613052;54	5811549465688;26	8785675189616;0;13	3716654409307;30	0235849333207;24	6462299483589;13	3884394095686;13	0239304439858;9	27686812931954;18	3614516012792;18	8951077659054;18	3238642520849;0;1	09662187277026;247
Salinibacterium;117	785630153121;83	4353098231171;0;163	816263678658;335	295432531108;0;0;5	11260512794294;153	233220962305;443	066016836509;28	6608952308791;0;0;257	400257400257;0;125	675505843911;0;0;164	758217316089;0;256	783360438244;0;0;331	07101473266;0;1320	75471698113;554	323725055432;0;27	3079793915782;81	101539126987;82	2965218497265;33	12486750053;158	289779660627;33	0065683070931;4306	15363244895;47	9977951980528;76	9856438510227;73	00474751624;8	59258781893269;50	2860612730913;0;27	9629638767853;70	2230965123586;29	2218513211686;49	4360558608776;0;0;15	9925794431384;53	8138655268377;19	302038295244;0;0;0;0;47	5282844288365;56	9902628065262;50	3826045660635;70	8616780045352;0;13	3716654409307;64	3865161265353;74	4219492558288;66	3252182732084;62	8347521420367;78	8533790992161;70	2325523748931;59	7537596015813;32	9698202671922;0;0	383817655469591;10	7771395316255;0;163
Arsenicicoccus;58	8928150765607;111	247079764156;0;32	7632527357316;0;183	161365162708;0;0;153	233220962305;0;35	9563958351029;0;195	790504160548;128	700128700129;0;0;0;0;0;23	3568458915308;85	5944534794145;0;247	328848436882;0;0;0;0;0;27	3079793915782;9	01128212522078;7	48150198633878;214	207476503427;30	2189579352106;165	032841535466;694	540908459508;6	96742188358832;13	3888076262648;11	6472642022781;1	07407347736659;11	385523307115;0;4	93464068413858;10	8732536535265;5	51968302733185;3	815819063018;0;0;31	9851588862768;5	66461742387766;0;45	1207544190139;0;31	8654005480849;0;5	91553754693673;24	4243983456541;0;12	2175306904371;0;13	3716654409307;6	33309994687233;3	86607528601708;12	894856389861;6	85470023367673;9	27686812931954;8	72168951060764;9	20530891159496;4	53170836341884;0;1	04179077913175;21	554279063251;0;0;5	01549788847539;185	534493954668;5	68398197040919;45	32680627323;0;7
Luteimonas;58	8928150765607;444	988319056625;0;49	1448791035974;0;0;128	205128205128;5	11260512794294;0;0;65	659505438014;0;97	8952520802741;257	400257400257;0;0;19	4721110689215;60	096876164377;109	838811544059;0;427	972267397073;0;148	397309062129;165	53550736633;0;188	679245283019;0;281	214848143982;172	950536146662;63	0789748765454;82	2965218497265;112	624549501802;0;165	032841535466;0;12	3865277930459;16	736009532831;8	90673144880091;2	14814695473317;65	4667590159113;0;1	64488022804619;13	5915670669081;8	44186815944871;8	81878183453048;200	106723585912;0;79	9628972156919;9	30615719637044;96	5101914762199;293	28490372359;95	7602164180891;42	4872007307799;0;12	2390432005588;16	2829322304361;42	4520094028868;14	6610368285245;0;40	114996322792;24	980560901552;16	9140793763247;15	7946566306431;14	2806254868265;23	1921703232989;13	3120524109274;10	174288797026;5
Mucilaginibacter;157	047506870828;305	92946935143;0;1605	39938405085;149	020192236048;0;769	230769230769;10	2252102558859;0;0;42	7307892533107;874	238624149051;0;514	800514800515;202	265372168285;0;19	4721110689215;12	0193752328754;0;0;85	5944534794145;0;0;165	53550736633;0;0;3510	71692535107;0;109	231917566313;81	101539126987;97	2595258224041;57	4164370009187;87	7788778118021;231	045978149652;0;29	418003508484;40	1664228787945;42	0976281298026;4	29629390946635;77	8010759319525;0;9	86928136827717;43	7195407318878;22	0787321093274;18	4855234608427;0;0;79	9628972156919;15	3753901505251;96	5101914762199;112	801886047535;5	98501352613057;21	2436003653899;0;32	4334644814807;40	7073305760901;48	5165821747278;43	9831104855735;0;13	3716654409307;55	1214254635184;35	2779369849059;44	8543569159279;37	700851285222;44	8381959583778;26	1650685318229;25	0319803736354;14	8429868135168;0;0
Pikeienuella;0;83	4353098231171;0;0;0;0;0;2	55630256397147;0;0;3	12664311609591;0;0;0;0;0;9	73605553446077;0;0;0;0;0;49	4657696873763;0;0;0;0;0;4	55132989859637;0;0;0;0;0;0;58	0618490299026;76	9856438510227;47	1219381778441;201	925813744918;6	64155526248375;0;177	647064628989;59	1233167410503;34	4168471115986;40	7868659847035;0;0;0;40	0569374974206;0;90	2415088380278;47	8801082090446;31	8654005480849;0;48	5482046955497;81	4146611521803;61	1122333162437;61	0876534521855;0;66	8583272046533;49	374723659875;43	01008755694;47	3839698919294;50	2678017136294;52	5689193994774;62	4289354443494;61	6917193724434;38	2896518242491;0;0	603142030023643;10	7771395316255;0;184	2450049132;10	0309957769508;92	7672469773339;17	0519459112276;0;0;54	929330093086;36	0476405617664;49	0600102044821;67	8107613559186;49	7549843437649;0;0;72	3196528656662;47	7046013656727;48	0210654210589;0;48	1017235345146;55	0870639726829;48	165055174149;155
Proteiniphilum;0;139	058849705195;0;1867	5054059367;74	510096118024;61	0537883875694;0;7	66890769191441;0;0;3	64775030211189;14	3317807237549;97	8952520802741;643	500643500643;202	265372168285;0;0;0;659	032869264355;0;0;0;49	4657696873763;0;184	229918938836;188	679245283019;0;0;22	7566494929819;9	01128212522078;22	4445059590163;37	5415165006007;5	75599198765915;0;0;0;0;0	0761259098188112;0;18	975872178525;283	869136328153;0;0;0	649374473803747;0;0;0;0;0	404615530276975;19	302038295244;67	6811316285208;0;21	2436003653899;0;0;0;0;0;0;0;0	117279628645784;0;0;0;0;0;0;0;0;0;0;0;0;0;0;0;0;0;0;4	80635207490219;0;5	29771573093114;0;0;0;60	2663773880552;0;0;0;0;0;0;0;11	8634003198629;0;0;0;0;47	1053747232559;76	8462306923845;45	9655993454499;0;0;0;0;0;0;0;0;0;0;0;0;0;26	5660698156315;0;0;7	68137650266928;0	127600709817229;156	440662056882;19	4454167152802;16	5099596331487;0;0;3786	7668643222;126	462219411951;2	34861929188406;1	56337470886283;5	82198992465264;4	66749177549053;0	0171940844612115;0;0	185737211656329;2
Eggerthella;0;0;0;65	5265054714632;74	510096118024;0;0;7	66890769191441;76	6166104811523;0;9	9010365343037;28	6635614475099;0;0;0;0;0;24	0387504657508;0;23	3568458915308;0;0;0;0;0;0;0;0;13	6539896957891;0;0;4	41664900007067;0;0;0;0	774157987065368;3	34720190656621;4	1107991302158;7	51851434156611;2	84638082677875;0;1	64488022804619;9	74062306461748;6	49374473803747;8	81878183453048;0;0;0;21	0400075744027;0;0;59	8501352613057;42	4872007307799;0;11	2191229338455;81	4146611521803;14	4616735328516;14	6610368285245;0;40	114996322792;21	3448924135327;18	3638576085811;7	46544317307742;8	68262029599053;3	09228937643985;9	18072580063962;7	91333573102023;8	40664739880597;0;0	054831093638513;10	7771395316255;0;20	4716672125778;0;0;11	3679639408184;0;0;7	69710357992288;21	6285843370599;12	2650025511205;10	5954314618623;18	7963274187556;0;0;28	1243094477591;6	60525249678544;7	84569519555328;0;2	76446686979969;3	77308657347143;4
Aurantimonas;0;0;0;0;0;0;0;2	55630256397147;0;0;2	08442874406394;429	953421712648;0;0;0;0;0;0;0;0;0;0;98	9315393747527;0;0;0;0;0;0;0;22	4445059590163;19	874920500318;0;0;0;143	993385594159;190	790508674274;160	777921537329;33	2962777983642;0;0;59	215688209663;138	633984082463;85	0680560682908;107	266913660395;0;0;0;93	0615719637044;0;0;29	9250676306528;0;0;140	137044646398;0;172	140565600717;146	610368285245;0;53	4866617637227;120	211619361928;155	609530262188;158	81033659092;149	546710098047;177	806639145291;146	891612810234;126	451875048752;82	4245506679804;308	832612723904;1	09662187277026;10	7771395316255;0;0;20	0619915539016;15	4612078295556;0;0;0;109	158923497088;100	933393572946;71	1370147964991;123	966548103789;140	419622481292;0;0;16	0710339701481;132	838966879796;148	662396895053;0;210	099482104777;236	949836814006;176	844829445383;26	8808533058073;4	80948661616064;51	256927135298;28	0642671718235;0;0;0;0;0;0;0;0;0;0;0;0;0;0;0;0;0;0;0;0;0;0;109	481409023182;0;0;0;87
Emergencia;0;0;0;0;0;0;0;5	11260512794294;153	233220962305;88	6132033673017;0;0;0;0;0;125	675505843911;0;0;0;46	7136917830616;0;0;98	9315393747527;0;0;0;184	774575018477;0;0;0;14	9630039726776;0;0;0;138	908181691902;0;0;0	685133188369301;1	07407347736659;12	3343169160413;0;0;0;0;1	18714370849449;0;0;0;1	21384659083093;19	302038295244;0;0;0;0;0	407968106685292;0;0;0;0;0;0	117279628645784;0;0	370187264780698;4	56980015578449;0;0;0	322993295143683;0	525415462425373;0;0;0;13	7298514430074;122	830003275467;10	0309957769508;0;0;15	10893542441;0;0	699736689083898;0;0;0;0;0;0;64	2841358805922;0	366958472043636;0;0;0	552893373959938;0;0	239627140169896;0;66	0502828619395;1	192021561286;14	0321335859117;0;13	0968907981245;0;0;0;0;0;0;0;0;17	5881385593556;26	2577460350803;0;0;0;0;0;0;0;0;0;0;0	638003549086143;0;0;0;0;0;14	6773909469853;0;0;0	0912919538022089;176	389307478468;0;0	0429852111530289;20	3383280877395;0	108346706799525;0	255571074044147;0;0;6	02824459889049;0	0145758040195695;94	9592466566432;3	6391925177682;0;0;13	2680545051679;14
Raineyella;0;0;0;245	724395517987;149	020192236048;61	0537883875694;0;48	569748715458;0;0;2	60553593007992;28	6635614475099;0;4633	20463320463;0;125	675505843911;38	9442221378431;0;0;0;85	5944534794145;0;49	4657696873763;0;0;0;1108	64745011086;0;0;0;7	48150198633878;8	83329800014133;0;297	059114763838;0;0;0;0	380629549094056;0;6	64155526248375;0;0;0	226526117781802;0	649374473803747;0	169591958356355;0;0;15	9925794431384;1	6184621211079;0;11	2801886047535;11	9700270522611;0;0;0	203984053342646;8	14146611521803;0;4	88701227617484;0;0;0;3	38281587526495;0	740374529561397;2	62763508957608;0;0	918072580063962;0;0	197030798409515;0;0	219324374554052;0;0;307	075008188667;30	0929873308523;15	4612078295556;90	943711526547;30	21787084882;0;0;0;7	35900153067232;3	17862943855868;0;0;0;64	2841358805922;0	366958472043636;0	405811820459652;0;0	552893373959938;1	13192597204143;0;0;0;0;0;45	1834447858305;0;94	2107494465118;38	4231153461923;110	31743842908;0;0;0;0;327
Roseicitreum;0;27	811769941039;0;0;0;0;0;2	55630256397147;0;0;8	33771497625575;0;0;128	700128700129;202	265372168285;0;9	73605553446077;0;0;0;0;0;0;0;0;0;0;0;0;0;14	9630039726776;0;0;165	032841535466;0;97	5439063702364;80	3328457575889;69	0462002056618;85	9258781893269;0	94879360892625;0;78	9542509462174;70	902674865704;78	5743113302534;67	4975994258295;0;0;0;97	5123427967511;0;0;0;0;0;63	6430246429055;89	5561272673983;100	765209132127;48	8701227617484;0;53	4866617637227;84	7931715109017;88	9197315783929;75	0246189955548;62	4920171303529;64	9380769052368;63	3470080244134;76	387914301481;79	994504154263;0;1	6997639027939;0;27	4597028860148;20	4716672125778;0;0;22	7359278816368;0;0;82	9187976564419;60	0794009362774;76	0430158169473;84	7634516948982;58	6003148937676;0;0;0;61	6490233033308;74	2635631441164;0;61	3711645095532;71	31133623861;63	2615650048525;37	6331946281303;11	5427678787855;59	6010780643;28	0642671718235;45
Cutaneotrichosporon;5987	43619945033;194	682389587273;0;327	632527357316;335	295432531108;122	107576775139;0;17	8941179478003;0;0;2	60553593007992;1089	21533500537;0;128	700128700129;202	265372168285;251	351011687822;0;12	0193752328754;82	3791086580443;0;171	188906958829;0;0;0;368	459837877671;0;0;0;4	55132989859637;0;14	9630039726776;37	5415165006007;8	63398798148873;132	026273228372;0;0;10	0416057196986;0;0;402	28849018473;0;0;0;0;0	0847959791781777;0;0;31	9851588862768;0;0;11	2801886047535;23	9400541045223;0;0;0	815936213370584;8	14146611521803;0;0;0;0;0;0;0;0	114245003894612;0;0	918072580063962;0	645986590287365;0	656769328031716;0;9	15679263763167;0;0;245	660006550934;0;386	530195738891;17	0519459112276;0;0;0;0;12	2650025511205;5	29771573093114;0;0;0;253	118785029832;0	366958472043636;1	08216485455907;28	8076513121885;0;0	377308657347143;0;0;0	160316220538688;0;0;0;0;0;0;119	51055829817;81	6393174953057;147	6450612727;940	733772342427;0;0;123	116969915489;105
Gemmobacter;1060	07067137809;55	6235398820781;0;49	1448791035974;37	255048059012;0;0;30	6756307676577;0;0;4	16885748812788;0;97	8952520802741;128	700128700129;0;628	377529219555;9	73605553446077;0;0;0;85	5944534794145;0;0;0;0;0;0;0;18	2053195943855;63	0789748765454;52	3705139043714;39	749841000636;0;0;0;111	478750137413;120	499268636383;163	594580200625;19	3333225925986;50	2860612730913;0;39	4771254731087;119	832316306573;74	6780644874309;88	0182263869485;0;0;15	9925794431384;74	0446420406865;19	302038295244;33	8405658142604;0;0;0;111	171309071742;81	4146611521803;114	293871469311;144	166862147158;0;53	4866617637227;106	724462067663;119	365074455777;172	013682368098;132	181469506066;156	160613510212;125	775943468763;120	637995736166;72	5730107475046;0;1	09662187277026;10	7771395316255;0;20	4716672125778;10	0309957769508;92	7672469773339;5	68398197040919;0;0;128	051814102353;110	54609772275;41
Piscirickettsia;0;27	811769941039;0;16	3816263678658;0;61	0537883875694;0;0;0;0;1	56332155804795;0;0;0;0;0;0;12	0193752328754;0;0;0;0;0;0;0;0;0;0;4	55132989859637;9	01128212522078;0;0;0;0;0;68	1259028617524;13	3888076262648;62	880001510338;21	4814695473317;2	84638082677875;0;57	5708079816168;36	4707049628701;82	145870936174;79	8778123858434;0;0;0;4	45077083304673;57	9061148857319;22	5603772095069;23	9400541045223;31	8654005480849;0;77	3099562168628;8	14146611521803;1	39951679350176;17	1045429666119;0;13	3716654409307;7	9750147479133;2	41629705376068;46	0883144651969;25	5908808723931;17	0075915704192;80	3313507555967;20	348577594052;19	8344337065578;0;0	164493280915539;21	554279063251;41	1895543290222;0;0;15	4612078295556;11	3679639408184;0;0;53	8797250594601;14	4190562247066;4	90600102044821;6	35725887711736;6	63399791250199;0;0;52	2308604029812;56	1446462226763;57	0841960779911;0;75	1934988585516;42	6358782802271;86
Nakamurella;98	1546917942678;111	247079764156;0;163	816263678658;0;244	215153550278;128	205128205128;5	11260512794294;76	6166104811523;0;1314	75343031833;57	3271228950197;1860	00978952521;0;0;125	675505843911;29	2081666033823;12	0193752328754;109	838811544059;70	0705376745924;599	161174355902;0;49	4657696873763;331	07101473266;0;0;0;0;91	0265979719274;108	135385502649;59	8520158907102;108	207900501731;71	9498998457394;297	059114763838;1666	89818030282;24	7730555860918;23	4304133459634;30	9832452962562;7	51851434156611;23	7198402231563;0;14	8039220524158;29	9014475471979;16	5590490819955;19	9270551068718;0;0;47	9777383294152;27	5138560588343;77	2081531809759;90	2415088380278;113	715256996481;84	9744014615597;0;15	7067721073837;16	2829322304361;83	5045020122719;39	0960982093987;0;26	7433308818613;31	0791015911327;30	4453428773845;33	6253432175801;37	4723612774328;32
Roseiflexus;78	5237534354142;0;0;49	1448791035974;111	765144177036;0;0;0;0;0;16	1543227664955;0;0;0;0;0;0;0;0;0;0;0;49	4657696873763;165	53550736633;0;0;0;281	214848143982;0;18	0225642504416;22	4445059590163;92	749629001484;18	7069739598922;0;416	724545075705;6	96742188358832;3	34720190656621;1	67477001601385;9	66666129629928;45	54209322846;0;3	28976045609239;2	26526117781802;2	59749789521499;4	91816679233431;0;0;0;2	02307765138488;38	604076590488;33	8405658142604;23	9400541045223;21	2436003653899;0;3	46772890682498;0;7	93059516317666;9	77402455234968;0;13	3716654409307;1	75919442968676;3	38281587526495;3	94866415766078;1	71367505841918;0;4	13132661028783;2	26095306600578;4	33467756500933;0;0;10	7771395316255;27	4597028860148;0;20	0619915539016;30	9224156591113;45	4718557632735;0;0;3	49868344541949;16	8222322621577;9	81200204089642;1	05954314618623;5	52833159375166;0;0;618	7348078507;0	366958472043636;3
Candidatus Planktophila;137	416568511975;139	058849705195;0;114	671384575061;260	785336413084;244	215153550278;384	615384615385;12	7815128198574;0;88	6132033673017;18	2387515105595;14	3317807237549;0;0;0;125	675505843911;19	4721110689215;0;0;23	3568458915308;342	377813917658;0;98	9315393747527;165	53550736633;0;188	679245283019;0;0;263	977134118589;243	304617380961;246	88956554918;406	331708006501;158	289779660627;0;0;0	774157987065368;0;0;0;91	08418645692;0;0;0	453052235563604;0	324687236901873;0	0847959791781777;266	808964781217;0;79	9628972156919;0	404615530276975;270	228536133416;146	642451861795;251	370568097484;21	2436003653899;0;1	42788837339852;0;0;0;0;13	3716654409307;0;1	93303764300854;0	308489387317249;0	228490007789224;0;0	459036290031981;0	484489942715524;0	131353865606343;0;0	054831093638513;140	102813911132;54	9194057720295;0;356	100350081753;340	146572250224;90	943711526547;90	65361254646;0;0;0;0;0;2
Granulicatella;98	1546917942678;166	870619646234;0;196	57951641439;74	510096118024;0;0;38	3445384595721;306	466441924609;0;4	68996467414386;14	3317807237549;0;0;202	265372168285;0;0;24	0387504657508;274	597028860148;23	3568458915308;256	783360438244;0;0;0;184	229918938836;0;0;0;31	8593092901746;27	0338463756623;14	9630039726776;64	0414105010247;218	727695531048;33	0065683070931;0;0;0;0	380629549094056;0;832	091995028321;0;1	64488022804619;0	453052235563604;0	97406171070562;0	0847959791781777;0;0;31	9851588862768;0;173	718344657196;0;17	9550405783917;0;0;0;16	2829322304361;0;12	2175306904371;0;13	3716654409307;3	04927034479038;8	69866939353843;0	493583019707598;12	1099704128289;1	54614468821992;0;4	19891283686788;0	328384664015858;0;0;21	554279063251;96	1089601010517;20	4716672125778;20	0619915539016;15	4612078295556;73	8917656153195;1012	29867343547;0;0;4	80635207490219;2	45300051022411;5	29771573093114;1
Sandaracinus;78	5237534354142;83	4353098231171;0;49	1448791035974;0;0;0;0;0;88	6132033673017;6	7743934182078;0;0;0;202	265372168285;0;9	73605553446077;0;247	137325974133;0;0;0;49	4657696873763;165	53550736633;184	229918938836;0;0;0;27	3079793915782;27	0338463756623;97	2595258224041;90	5413045014487;113	680841756268;66	0131366141862;0;17	0314757154381;10	0416057196986;11	9517678415534;5	37036738683293;18	0270785695988;0;13	1590418243696;8	15494024014487;7	46780644874309;10	2603134805595;133	404482390608;0;0;12	5430814385862;135	114268066708;45	1207544190139;0;42	4872007307799;0;10	1992026671323;8	14146611521803;28	9233470657031;7	33051841426226;0;26	7433308818613;18	4129016973881;7	73215057203416;8	63770284488296;10	9675203738828;12	3691575057594;10	0987983807036;9	52830220673864;9	19477059244403;308	832612723904;0	877297498216207;43	1085581265021;0;61	4150016377334;30	0929873308523;30
Ruegeria;0;27	811769941039;0;0;0;0;0;15	3378153838288;0;0;0;71	6589036187746;0;0;0;251	351011687822;19	4721110689215;0;0;23	3568458915308;427	972267397073;0;0;0;0;0;0;0;9	10265979719274;0;0;0;0;0;0;114	575382085675;117	152066729817;136	493756305128;15	0370286831322;23	7198402231563;0;59	215688209663;114	848741715374;77	9249368564496;102	009562951348;0;0;0;101	558498099521;19	302038295244;22	5603772095069;23	9400541045223;21	2436003653899;0;130	345810085951;122	12199172827;85	8370300014415;158	827898975682;0;93	6016580865147;121	853534162969;108	73336741923;137	771360375883;126	926199326914;153	068324133772;115	218108798027;125	159901868177;81	3737197431296;0;0	986959685493233;0;0;0;0;0;0;0;0;105	660240051669;132	17468205981;107	932022449861;118	668832372857;110	566631875033;0;0;24	1065509552221;153	021682842196;134	864794999424;0;139	329130237904;172	052747750297;161	26906533434;26	8808533058073;3	84758929292852;35
Pyrenophora;471	142520612485;1140	2825675826;0;868	226197496887;447	060576708144;122	107576775139;512	820512820513;30	6756307676577;229	849831443457;177	226406734603;31	2664311609591;33063	4181297026;0;772	200772200772;606	796116504854;1131	0795525952;97	3605553446077;36	0581256986262;302	056731746162;0;684	755627835316;0;989	315393747527;165	53550736633;2579	2188651437;0;2217	29490022173;1687	28908886389;72	8212783775419;54	0676927513247;7	48150198633878;176	665960002827;117	997835747013;297	059114763838;0;0;0;0	0761259098188112;1	07407347736659;331	128969515261;0;0;0;0	649374473803747;0	0847959791781777;133	404482390608;14598	5401459854;303	859009419629;2	83230871193883;57	9061148857319;439	927355585385;107	73024347035;12501	858815032;0;0;8	14146611521803;12	129145543682;7	33051841426226;0;147	088319850237;6	91949809010125;4	34933469676922;0	925468161951746;2
Ezakiella;0;0;0;16	3816263678658;0;0;0;2	55630256397147;0;0;6	7743934182078;28	6635614475099;0;0;0;0;58	4163332067646;12	0193752328754;0;0;0;0;0;165	53550736633;0;0;0;0;36	410639188771;0;0;0;18	7069739598922;0;0;0;0;0;1	07407347736659;33	2077763124188;0;3	28976045609239;0;0;0;0;7299	2700729927;0;0	404615530276975;57	9061148857319;0;0;0;0;0;0;0;0;0;0;1	17279628645784;3	86607528601708;0	0616978774634497;0	228490007789224;0;0;0	322993295143683;0	131353865606343;0;0;0;27	4597028860148;0;0;30	9224156591113;22	7359278816368;0;0;0;0;12	2650025511205;0;0;0;0;68	3018943731292;0;0;0;0;0;0	239627140169896;0;2	24442708754163;2	384043122572;0;0;13	0968907981245;0;0;0;0;0;940	733772342427;0;0;0;0;0;0;0;0;0;0;0;0;25	3328097885977;30	7255060106771;0;62	5762648227527;0;8	25497981657435;1	33628474089773;0;58	7095637879411;0;0	541989067357859;1	91713102984639;17	7748286559024;0;1	71081140389055;0;0	541733533997626;4	88779679109432;0	0194383083104638;0;13	9588450752997;0	0728790200978474;0;0	194956742023296;14	4435617823355;0;35	3814786804477;14
Chlamydia;0;0;0;0;37	255048059012;122	107576775139;0;0;0;0;7	81660779023977;0;0;0;809	061488673139;125	675505843911;9	73605553446077;0;54	9194057720295;0;0;0;0;0;0;188	679245283019;0;0;4	55132989859637;9	01128212522078;22	4445059590163;6	624973500106;46	0479359012732;0;0;7	74157987065368;6	69440381313241;5	10043595786035;30	0740573662644;0	94879360892625;0;9	86928136827717;4	75704847341784;5	51968302733185;7	97082204274871;0;0;0;8	49692613581649;0;11	2801886047535;83	790189365828;0;0;4	48764917353821;0;0	466505597833921;0;0;26	7433308818613;2	81471108749881;4	34933469676922;3	88696628019733;7	76866026483363;1	54614468821992;4	59036290031981;5	65238266501445;7	02743180993936;0;0	219324374554052;10	7771395316255;0;0;0;0;0;0;0;4	19842013450339;7	20952811235329;4	90600102044821;2	11908629237245;5	52833159375166;0;0;8	03551698507403;1	83479236021818;3	3817651704971;0;3	31736024375963;4	15039523081857;3	35477996237854;10
Youhaiella;0;0;0;65	5265054714632;0;0;0;0;0;0;1	04221437203197;0;0;0;0;0;0;0;0;0;0;0;0;0;0;0;0;0;0;0;0;0;0;0;0;151	734965464812;207	526518207105;176	003103501091;35	4444247530974;0;0;44	4117661572473;157	435651858352;74	0286900136271;112	354672411085;0;0;0;95	4892651453662;0;0;0;0;0;155	843816753781;0;252	379528428151;202	811009461256;0;80	229992645584;141	439232146815;180	255760210546;178	49195950176;171	139015834129;179	352783833511;194	172350683528;147	930929175807;74	2149340675839;0;1	64493280915539;0;0;0;0;0;5	68398197040919;0;0;129	451287480521;105	739745647848;98	1200204089643;170	586446535983;152	581951987546;0;0;0;207	331536704654;194	924944427453;0;243	273084542373;256	19257833871;204	881204845261;16	1285119834844;2	88569196969639;44	104797767582;42	0964007577352;0;0;0;0;0;0;0;0;0;0;0;0;0;0;0;0;0;0;0;0;50	6656195771954;0;125	941900589605;0;0;24	764939449723;97	8828572707587;0;14	6773909469853;0;0;0;0	0617717763888874;0;0;5	08458202193489;0;0;0;0;0	0988236819490244;0;39	5663527736013;0;0;0;0;0;0;0;119	617224880383;0;0;61
Pasteurella;58	8928150765607;55	6235398820781;0;81	908131839329;149	020192236048;0;0;12	7815128198574;0;708	905626938414;7	81660779023977;42	9953421712648;97	8952520802741;257	400257400257;0;0;29	2081666033823;60	096876164377;82	3791086580443;23	3568458915308;171	188906958829;0;49	4657696873763;662	14202946532;0;188	679245283019;0;281	214848143982;136	539896957891;117	14666762787;119	70403178142;101	582927001625;0;429	08538799221;0;1	54831597413074;3	34720190656621;1	90314774547028;2	14814695473317;100	572122546183;141	934568164076;13	1590418243696;2	49178729559982;7	46780644874309;1	44153164602902;0;0;175	918373874522;6	87846401470858;57	9061148857319;90	2415088380278;215	4604869407;127	46160219234;0;2	6517926934544;8	14146611521803;5	13156157617313;4	88701227617484;0;0;9	26509066301692;1	93303764300854;1	72754056897659;3	7700851285222;3	09228937643985;1
Starkeya;0;0;0;32	7632527357316;0;0;0;0;0;0;0;0;0;0;0;0;9	73605553446077;0;0;0;0;0;0;0;0;0;0;0;0;0;0;11	0416225001767;0;0;0;95	2214324090403;107	110461010119;98	3546754859041;11	8148082510325;0;0;32	8976045609239;88	5717120526845;54	8721430364166;62	5794326334952;0;0;15	9925794431384;66	356946965424;0;0;0;0;0;93	8326645376171;0;171	674060002883;112	401282352021;0;40	114996322792;82	5648585666318;92	3025474536578;112	475230615869;87	7401629910621;103	591694110735;100	528947517004;87	3696863363662;51	6220691832929;0;1	04179077913175;0;0;0;0;0;5	68398197040919;0;72	6216412490922;77	3209041437707;98	5302175354949;41	7010086738098;108	073400910995;68	5513117625206;0;0;0;141	2790117368;122	014087351535;0;135	458876620185;161	11079668723;113	8228915807;5	37617066116147;1	28252976430951;13	112237174146;14	0321335859117;0;0;0;38	4231153461923;18	3862397381799;0;0;0;0;0;0;0;0;0;0;0;0;0;0;144	696860078136;0;0;83	9612670597364;0;0;0;60	4668845256223;0;0;0;0;0	0570574711263806;0	108100608680553;0;0
Rugamonas;0;0;0;65	5265054714632;111	765144177036;122	107576775139;512	820512820513;12	7815128198574;0;88	6132033673017;212	611731894522;71	6589036187746;0;128	700128700129;0;125	675505843911;19	4721110689215;0;0;116	784229457654;0;0;197	863078749505;0;0;0;0;0;496	094958947004;522	654363262805;314	223083426229;282	665536004523;0;99	0197049212793;0;38	7078993532684;16	736009532831;34	1805335086462;36	518498230464;235	30081501371;709	672840820382;36	1873650170163;36	6972310806519;31	1699747425798;23	0645063364643;933	831376734258;0;447	792224407875;25	0861628771725;405	342804200124;338	405658142604;389	025879198487;477	981008221273;0;19	3784850675514;40	7073305760901;20	5262463046925;17	1045429666119;0;13	3716654409307;26	1533571880098;53	1585351827349;34	1189262372877;29	2467209970207;43	2920512701579;33	0506128823026;30	0383764483625;25	6796807260401;0;0	767635310939181;355
Phaeobacter;0;83	4353098231171;0;0;149	020192236048;244	215153550278;0;10	2252102558859;0;0;4	16885748812788;0;0;0;0;0;0;0;27	4597028860148;0;0;0;0;0;0;0;0;0;4	55132989859637;0;0;0;0;0;0;134	703489749374;153	971287702045;153	622086014361;23	6296165020649;0;0;55	9259277535706;125	042417015555;80	5224347516646;102	009562951348;0;0;0;105	604653402291;0;0;0;0;0;136	057363579545;97	6975933826163;170	741048807215;134	392837594808;0;133	716654409307;118	921543446825;114	049220937504;170	656329063902;134	923349599537;170	075915704192;140	924141039818;138	079633673924;71	9162414194729;0;1	91908827734795;0;0;20	4716672125778;0;0;5	68398197040919;0;0;130	500892514147;132	17468205981;44	1540091840339;136	681065858023;137	102623525041;0;0;64	2841358805922;189	350571574516;153	532138740568;0;158	127504952542;234	308676212576;164	623845296718;16	1285119834844;7	37454614477965;40	528733083724;28	0642671718235;0;0;0;0;0;0;0;0;0;0;79	1466235171001;70	0206560935476;0;0;0;0;0;0;0;144
Cereibacter;0;0;0;16	3816263678658;0;0;0;7	66890769191441;0;177	226406734603;19	2809658825914;14	3317807237549;0;0;0;125	675505843911;9	73605553446077;0;0;0;0;0;98	9315393747527;0;0;377	358490566038;0;0;9	10265979719274;27	0338463756623;7	48150198633878;22	0832450003533;0;0;0;85	1573785771905;97	06885529042;101	780341427751;32	2222043209976;42	6957124016813;283	869136328153;39	4771254731087;93	3287605261024;52	2746451412016;62	6642286126733;0;0;0;56	6461742387766;0;45	1207544190139;11	9700270522611;21	2436003653899;0;91	7928240041906;122	12199172827;61	5787389140776;141	72335600907;0;26	7433308818613;88	428839998921;70	0726145590596;94	9530334162491;89	1111030377975;95	8609706696353;84	0036410758525;96	0905053052456;43	6751603141091;0;0	767635310939181;10	7771395316255;0;143	301670488045;20	0619915539016;108	22845480689;5	68398197040919;30	21787084882;0;76	6211674546868;55	2730488613752;41
Collinsella;804	868472712996;0;0;49	1448791035974;0;0;0;10	2252102558859;0;0;7	29550060422378;28	6635614475099;0;128	700128700129;0;125	675505843911;223	929277292598;24	0387504657508;164	758217316089;0;0;0;0;165	53550736633;0;0;184	774575018477;0;40	9619690873673;0;7	48150198633878;13	249947000212;18	7069739598922;0;0;1	54831597413074;0;0;0;20	8734593963775;70	9672840820382;0;0;0;0	508775875069066;0;0;47	9777383294152;7	68769507526253;19	302038295244;0;0;0;0;0;8	14146611521803;13	9951679350176;0;0;0;1	99375368697833;0	483259410752135;0	308489387317249;0	228490007789224;1	54614468821992;0;0;0	262707731212686;0;0	054831093638513;0;0;245	660006550934;0;15	4612078295556;28	419909852046;0;0;0	349868344541949;0;0;1	05954314618623;358	235887275107;107	376785139053;0;233	029992567147;0;0;0;1	10578674791988;1	13192597204143;0;5	37617066116147;362	635290858513;1	192021561286;0;0;0;94	2107494465118;0;0;0;0;0;0;0;0;0;0;23	7270440848479;30	3241653273494;0;0;0;132	830349078157;144
[truncated: 829 more rows]
[truncated: 98 more columns]
